# Supplementary material for: Biomarker Candidates of Habitual Food Intake in a Swedish Cohort of Pregnant and Lactating Women and Their Infants
Source: Metabolites. 2024 Apr 29;14(5):256. doi: 10.3390/metabo14050256 (PMC11123206; doi:10.3390/metabo14050256)
Supplement: Supplementary file 1 [file metabolites-14-00256-s001.zip]

Archive with 2 entries (2 files):
- Supplementary Material (Regression & Correlation).xlsx
- Supplementary Material (Tables & Figures).pdf
