# Supplementary material for: Biomarker Candidates of Habitual Food Intake in a Swedish Cohort of Pregnant and Lactating Women and Their Infants
Source: Metabolites. 2024 Apr 29;14(5):256. doi: 10.3390/metabo14050256 (PMC11123206; doi:10.3390/metabo14050256)
Supplement: Supplementary file 1 [file metabolites-14-00256-s001.zip › Supplementary Material (Regression & Correlation).xlsx]

## Sheet: Pregnancy
	Acetylcarnitine									Indole-3-lactic acid									Lutein									Pipecolic acid									Proline betaine
	Model 1			Model 2			Model 3			Model 1			Model 2			Model 3			Model 1			Model 2			Model 3			Model 1			Model 2			Model 3			Model 1			Model 2			Model 3
	β coefficient	p-value	p-value (FDR)	β coefficient	p-value	p-value (FDR)	β coefficient	p-value	p-value (FDR)	β coefficient	p-value	p-value (FDR)	β coefficient	p-value	p-value (FDR)	β coefficient	p-value	p-value (FDR)	β coefficient	p-value	p-value (FDR)	β coefficient	p-value	p-value (FDR)	β coefficient	p-value	p-value (FDR)	β coefficient	p-value	p-value (FDR)	β coefficient	p-value	p-value (FDR)	β coefficient	p-value	p-value (FDR)	β coefficient	p-value	p-value (FDR)	β coefficient	p-value	p-value (FDR)	β coefficient	p-value	p-value (FDR)
Apple	-0.0801826	0.0526126	0.452982	-0.107344	0.0124133	0.152063	-0.0932971	0.0326248	0.319723	-0.00254196	0.951389	0.969421	-0.00682489	0.87333	0.973353	-0.0290355	0.503564	0.983262	0.141015	0.000625748	0.00170343	0.123553	0.00305204	0.00934687	0.116561	0.00609613	0.016595	0.0790239	0.0561343	0.13098	0.0728114	0.0930048	0.196256	0.0537273	0.222086	0.38865	0.0682865	0.0989824	0.565581	0.0759667	0.0817776	0.552424	0.0590447	0.18312	0.75039
Banana	-0.0752431	0.06786	0.452982	-0.0659187	0.111819	0.498103	-0.0448199	0.298591	0.954751	0.00769544	0.853845	0.963081	0.00629076	0.879689	0.973353	-0.0251402	0.559228	0.983262	0.0607244	0.140788	0.173934	0.0531128	0.187854	0.236022	0.0403449	0.337073	0.384107	0.059072	0.15194	0.261745	0.0466778	0.264287	0.392427	0.0184811	0.670303	0.756824	0.00788084	0.848547	0.980972	0.00493156	0.906819	0.985538	-0.0238998	0.584958	0.937405
Berries	-0.0720504	0.088672	0.48277	-0.0784928	0.0654865	0.458405	-0.0708706	0.0967759	0.677432	0.0206907	0.625953	0.933897	0.0178695	0.67273	0.973353	0.00758273	0.857706	0.987431	0.228584	4.64643e-08	3.79459e-07	0.225853	3.47539e-08	3.74085e-07	0.222393	6.2901e-08	6.1643e-07	0.0517488	0.221706	0.339488	0.0517496	0.228736	0.373602	0.0422268	0.325879	0.483882	0.0375848	0.374939	0.980972	0.034945	0.419779	0.985538	0.026206	0.545419	0.937405
Fruit & berries	-0.175003	2.29156e-05	0.00112286	-0.180024	1.86035e-05	0.000911572	-0.17317	0.000183668	0.00899976	-0.0216739	0.604286	0.933897	-0.0237785	0.572181	0.973353	-0.0840218	0.0686097	0.779008	0.173875	2.59144e-05	9.76774e-05	0.162293	7.37146e-05	0.000301001	0.167656	0.000202946	0.000764949	0.172067	3.15094e-05	0.000771981	0.171563	5.26155e-05	0.00128908	0.15369	0.000987296	0.0096755	0.226879	3.40335e-08	8.3382e-07	0.23099	5.38604e-08	1.31958e-06	0.230972	7.79639e-07	1.91012e-05
Fruit, dried	-0.0935638	0.0290031	0.355288	-0.100416	0.0196708	0.192773	-0.0890876	0.0401207	0.327653	-0.0163138	0.7042	0.933897	-0.0132543	0.756376	0.973353	-0.0299395	0.485964	0.983262	0.110985	0.00953675	0.018692	0.105687	0.0115519	0.0275882	0.0992276	0.0189258	0.0397598	0.0648066	0.130858	0.237483	0.0621477	0.152733	0.287843	0.0472598	0.27993	0.444406	0.0250101	0.560212	0.980972	0.0240885	0.582356	0.985538	0.009884	0.822725	0.937405
Fruit, other	-0.0363788	0.38279	0.866504	-0.0409521	0.336747	0.889398	-0.0258834	0.54902	0.96124	0.0987743	0.0189806	0.219258	0.0960153	0.0228015	0.458949	0.0788747	0.0648718	0.779008	0.11744	0.00470813	0.00961243	0.0936468	0.0236321	0.0482489	0.0860556	0.0405945	0.0730895	0.0930559	0.0253109	0.0954026	0.0926736	0.0307661	0.115965	0.0759671	0.0801666	0.208976	0.0666823	0.109369	0.565581	0.0701814	0.104606	0.552424	0.0545783	0.212719	0.75039
Fruit, soup & cream	-0.0358162	0.389043	0.866504	-0.0265739	0.524122	0.970217	-0.0152004	0.717195	0.96124	-0.0240248	0.565128	0.933897	-0.0170432	0.68091	0.973353	-0.0321274	0.440204	0.983262	0.0528775	0.203319	0.237206	0.0615806	0.12871	0.185493	0.0550056	0.178347	0.232686	0.135685	0.00104809	0.00855939	0.139865	0.000832042	0.00679501	0.128128	0.00231691	0.0162184	0.0199341	0.631729	0.980972	0.017288	0.683137	0.985538	0.0046774	0.912523	0.951354
Fruit, total	-0.109326	0.0085503	0.139655	-0.119976	0.00501048	0.0818378	-0.101547	0.0240986	0.319723	0.0254418	0.543459	0.933897	0.020066	0.637102	0.973353	-0.0163161	0.714958	0.983262	0.213567	2.2053e-07	1.06293e-06	0.196367	1.99238e-06	1.08474e-05	0.197835	5.62657e-06	2.50638e-05	0.126903	0.00224686	0.013795	0.1256	0.00355395	0.021768	0.101342	0.025307	0.103337	0.0913552	0.0281416	0.344734	0.093572	0.0313194	0.383662	0.0692681	0.129859	0.75039
Jam	-0.0342248	0.408119	0.86947	-0.0329863	0.424954	0.970217	-0.0134963	0.750191	0.96124	0.0286369	0.489357	0.92225	0.0319057	0.435803	0.973353	0.00748351	0.85843	0.987431	0.0571194	0.167187	0.199808	0.063622	0.113257	0.173425	0.053408	0.195789	0.245629	0.0437386	0.29035	0.431125	0.0472245	0.257026	0.392427	0.024229	0.570018	0.735023	0.00310784	0.94014	0.980972	0.00161824	0.969252	0.993348	-0.0215969	0.615508	0.937405
Juice	-0.146076	0.000361994	0.00886885	-0.141398	0.000563467	0.0138049	-0.127433	0.00266106	0.0651959	-0.0646368	0.119001	0.650334	-0.0614335	0.13448	0.748291	-0.0953417	0.024069	0.779008	-0.00237015	0.954109	0.954109	0.00126372	0.97485	0.97485	-0.014475	0.727268	0.74242	0.0861771	0.0360476	0.105553	0.084602	0.0413625	0.126673	0.0614955	0.150944	0.295851	0.276582	7.24631e-12	3.55069e-10	0.274986	2.02825e-11	9.93843e-10	0.268702	2.43722e-10	1.19424e-08
Orange	-0.0575297	0.169707	0.639666	-0.0561783	0.190211	0.706483	-0.0423608	0.328718	0.954751	-0.0366634	0.382859	0.813887	-0.043114	0.310658	0.973353	-0.0629498	0.142213	0.840897	0.0921767	0.0275986	0.0450778	0.084958	0.041419	0.0724833	0.0773815	0.0668665	0.105692	0.0765295	0.0675806	0.149731	0.0835931	0.052942	0.134355	0.067439	0.122084	0.260092	0.070673	0.091496	0.565581	0.0694495	0.110524	0.552424	0.0546161	0.214397	0.75039
Beans	-0.0119526	0.771933	0.993211	-0.0216453	0.602675	0.970217	-0.00716892	0.864645	0.970778	0.0253879	0.53847	0.933897	0.0196783	0.632763	0.973353	0.00204585	0.960754	0.987431	0.244941	1.60413e-09	3.93011e-08	0.229407	8.58333e-09	2.968e-07	0.226274	2.17017e-08	6.1643e-07	0.211108	2.23359e-07	1.09446e-05	0.209292	4.43129e-07	2.17133e-05	0.197207	2.52984e-06	0.000123962	0.0246241	0.550376	0.980972	0.0247622	0.557439	0.985538	0.00901158	0.832721	0.937405
Broccoli	0.0384131	0.350843	0.866504	0.0253941	0.544015	0.970217	0.0386716	0.358811	0.954751	0.0165726	0.688471	0.933897	0.0070123	0.865897	0.973353	-0.00845183	0.839594	0.987431	0.157439	0.000119623	0.000390769	0.150395	0.000201353	0.000664893	0.145225	0.000378875	0.00123766	0.0795007	0.0532037	0.130349	0.0870042	0.0388457	0.126673	0.073463	0.0829437	0.208976	0.0279312	0.49761	0.980972	0.0284792	0.502642	0.985538	0.0151584	0.723017	0.937405
Carrot	0.00901503	0.827445	0.993211	-0.003714	0.930617	0.970217	0.0069146	0.871719	0.970778	-0.0071074	0.864807	0.963081	-0.00589679	0.889786	0.973353	-0.0188473	0.658414	0.983262	0.211223	2.38618e-07	1.06293e-06	0.204248	6.41475e-07	3.92903e-06	0.200184	1.25368e-06	7.67879e-06	0.0968398	0.0189202	0.0772575	0.0982773	0.0219685	0.0897046	0.0868134	0.0435727	0.152505	0.0627449	0.128854	0.573987	0.0684745	0.113399	0.552424	0.0577871	0.183119	0.75039
Green peas	0.0527151	0.199749	0.688925	0.0358024	0.416881	0.970217	0.0537739	0.228408	0.954751	0.10862	0.00857125	0.209996	0.057212	0.192977	0.80316	0.0387052	0.383771	0.983262	0.220401	5.76786e-08	4.0375e-07	0.165584	0.000101964	0.000384324	0.159963	0.000218752	0.000765633	0.142159	0.00051359	0.00503318	0.157789	0.000358984	0.00439756	0.142595	0.00144199	0.0117763	0.0342243	0.405328	0.980972	0.0490503	0.273112	0.985538	0.0322664	0.476415	0.937405
Lettuce	0.0192918	0.642091	0.993211	0.00385476	0.928857	0.970217	0.0106947	0.804303	0.96124	0.03543	0.398638	0.813887	0.00784957	0.854618	0.973353	-0.000673561	0.987431	0.987431	0.145766	0.000414823	0.00119567	0.109907	0.00864653	0.0235378	0.106105	0.0114243	0.0279895	0.0249304	0.548067	0.653286	0.0240247	0.58089	0.729836	0.0159633	0.71323	0.759745	-0.0193735	0.640681	0.980972	-0.0162378	0.711004	0.985538	-0.0237633	0.587311	0.937405
Onion	0.0608225	0.142413	0.632691	0.054487	0.19788	0.706483	0.0563365	0.181809	0.954751	-0.0161139	0.701891	0.933897	-0.0147236	0.728602	0.973353	-0.0172854	0.682328	0.983262	0.225135	3.89044e-08	3.79459e-07	0.222977	4.08188e-08	3.74085e-07	0.221887	4.66828e-08	6.1643e-07	0.0750176	0.070282	0.149731	0.0816662	0.0553382	0.134355	0.0795048	0.0609518	0.186665	0.0361861	0.383111	0.980972	0.0397377	0.355108	0.985538	0.0377628	0.377891	0.937405
Salad	-0.0271824	0.510215	0.993211	-0.0413349	0.344869	0.889398	-0.028339	0.520674	0.96124	0.00491407	0.909689	0.969421	-0.00278751	0.948748	0.973353	-0.0199	0.648423	0.983262	0.117769	0.00420184	0.00895174	0.106868	0.0118235	0.0275882	0.100239	0.0194742	0.0397598	0.147811	0.000317925	0.00389458	0.172121	8.59309e-05	0.00140354	0.159239	0.000310272	0.00380083	0.0110077	0.78976	0.980972	0.0168349	0.704801	0.985538	0.00203301	0.96378	0.96378
Spinach	0.0121139	0.770313	0.993211	0.0135764	0.754378	0.970217	0.0166806	0.699958	0.96124	0.0444096	0.294276	0.742955	0.0251731	0.561037	0.973353	0.0223258	0.6045	0.983262	0.238129	5.75564e-09	9.40087e-08	0.216349	2.1216e-07	1.48512e-06	0.214595	2.64809e-07	1.85366e-06	0.057566	0.164972	0.269454	0.0608104	0.164122	0.297851	0.0571672	0.189071	0.343129	-0.0158907	0.701719	0.980972	-0.0149688	0.733994	0.985538	-0.0183537	0.675972	0.937405
Tomato	0.0233759	0.571436	0.993211	0.0250215	0.554854	0.970217	0.0321359	0.448149	0.954751	0.0489407	0.238889	0.727294	0.022378	0.595635	0.973353	0.0138329	0.742463	0.983262	0.219853	7.07939e-08	4.29579e-07	0.186419	4.98688e-06	2.44357e-05	0.183039	7.77645e-06	3.17539e-05	0.0891442	0.0305959	0.0999467	0.0908115	0.0331727	0.116105	0.0829933	0.0512567	0.167439	0.0088566	0.830239	0.980972	0.0103562	0.809767	0.985538	0.00282757	0.947563	0.96378
Vegetable mix	0.00687029	0.867101	0.993211	-0.0110099	0.80276	0.970217	-0.0041794	0.924439	0.994383	0.0799073	0.0565417	0.395792	0.0227281	0.603776	0.973353	0.0150211	0.73096	0.983262	0.0992338	0.0153842	0.0279195	0.0312585	0.465778	0.518708	0.0269649	0.530032	0.577146	0.0630514	0.124214	0.237483	0.0664788	0.134242	0.263115	0.0585608	0.186314	0.343129	0.0257022	0.531225	0.980972	0.0394626	0.377672	0.985538	0.032166	0.471732	0.937405
Vegetables	0.0368356	0.372156	0.866504	0.0231721	0.588552	0.970217	0.0356298	0.408119	0.954751	0.0477345	0.252326	0.727294	0.0193513	0.649386	0.973353	0.00503031	0.906302	0.987431	0.26551	5.73369e-11	2.80951e-09	0.234007	1.21143e-08	2.968e-07	0.230315	2.68793e-08	6.1643e-07	0.125621	0.00225225	0.013795	0.134916	0.00170291	0.0119204	0.122804	0.00447676	0.0274201	0.0189162	0.646824	0.980972	0.0255472	0.55687	0.985538	0.0128579	0.768632	0.937405
Root vegetables	0.000629671	0.987829	0.993211	-0.0133142	0.755706	0.970217	-0.000303533	0.994383	0.994383	0.0141656	0.733267	0.93506	0.0162362	0.702999	0.973353	0.000679766	0.987333	0.987431	0.23346	9.65863e-09	1.18318e-07	0.228295	2.67736e-08	3.74085e-07	0.224561	6.1735e-08	6.1643e-07	0.113678	0.0057265	0.0280599	0.1167	0.00664695	0.0296091	0.103214	0.0170957	0.0837691	0.0816037	0.0476745	0.467211	0.0884287	0.0414252	0.405967	0.075823	0.0826278	0.674794
Avocado	-0.00992399	0.817417	0.993211	-0.0206912	0.633035	0.970217	-0.012282	0.777161	0.96124	0.0395878	0.36191	0.806072	0.0449987	0.298621	0.973353	0.0359366	0.405915	0.983262	0.227964	7.89022e-08	4.29579e-07	0.227379	4.58063e-08	3.74085e-07	0.223816	8.33999e-08	6.81099e-07	0.0883266	0.0395388	0.107634	0.087305	0.0452974	0.130563	0.0777468	0.074636	0.208976	0.0311273	0.468892	0.980972	0.0323962	0.461421	0.985538	0.023314	0.596396	0.937405
Cheese, total	-0.000945334	0.981693	0.993211	-0.0120906	0.772205	0.970217	0.02073	0.64034	0.96124	0.0443618	0.290078	0.742955	0.0523733	0.213083	0.80316	0.0172153	0.699856	0.983262	-0.011691	0.776566	0.809612	-0.0180397	0.656913	0.715305	-0.0428183	0.321921	0.375574	0.0163283	0.691824	0.75332	0.0176235	0.675496	0.791439	-0.0214106	0.631571	0.754805	0.00591291	0.885871	0.980972	0.00643832	0.879303	0.985538	-0.0302624	0.501346	0.937405
Cow's milk	-0.0524726	0.210895	0.688925	-0.0712697	0.0954707	0.467807	-0.052076	0.236947	0.954751	0.0159117	0.705188	0.933897	0.0229465	0.588363	0.973353	-0.00486964	0.911129	0.987431	-0.196048	2.40107e-06	9.80438e-06	-0.177608	1.68986e-05	7.52754e-05	-0.204876	1.43179e-06	7.7953e-06	-0.155842	0.000187173	0.00305716	-0.149458	0.000496124	0.00486202	-0.188112	1.89317e-05	0.000405706	-0.096682	0.0209459	0.342116	-0.099925	0.0211506	0.345459	-0.132624	0.00289474	0.0472808
Dairy products	-0.0659523	0.112243	0.549993	-0.0805426	0.0554272	0.452656	-0.0524588	0.257424	0.954751	0.0424749	0.307968	0.742955	0.0520151	0.212674	0.80316	0.00771618	0.866843	0.987431	-0.164938	6.46923e-05	0.000226423	-0.151208	0.000203539	0.000664893	-0.213846	1.73108e-06	8.48229e-06	-0.117992	0.00439628	0.0239353	-0.115056	0.0065484	0.0296091	-0.195105	2.48392e-05	0.000405706	-0.0653756	0.115425	0.565581	-0.0656928	0.124014	0.552424	-0.129853	0.00558719	0.0684431
Probiotic drinks	0.0169123	0.681131	0.993211	0.0219355	0.594979	0.970217	0.0362696	0.383623	0.954751	-0.0412138	0.318409	0.742955	-0.0350581	0.392246	0.973353	-0.0528997	0.199977	0.958007	0.00379453	0.926547	0.94585	0.00445342	0.911637	0.941548	-0.00437487	0.914163	0.914163	0.0193485	0.638267	0.727327	0.0189127	0.649328	0.791439	0.00279916	0.946747	0.946747	0.0100912	0.806321	0.980972	0.00845287	0.840083	0.985538	-0.00637753	0.880012	0.937405
Yoghurt	-0.0767519	0.0631479	0.452982	-0.0714949	0.0860026	0.467807	-0.0483567	0.27028	0.954751	0.00159003	0.969421	0.969421	0.00241183	0.953489	0.973353	-0.0354577	0.414771	0.983262	0.0190947	0.644347	0.686369	0.00395345	0.922332	0.941548	-0.0158993	0.7101	0.740317	0.0309379	0.454423	0.61852	0.0174289	0.678376	0.791439	-0.0182402	0.679597	0.756824	-0.000986609	0.980972	0.980972	0.000352923	0.993348	0.993348	-0.0337725	0.448035	0.937405
Fatty fish	0.000600321	0.988429	0.993211	-0.00579403	0.890435	0.970217	0.000891739	0.983082	0.994383	0.0555301	0.181363	0.727294	0.0377786	0.365898	0.973353	0.0293175	0.482209	0.983262	0.130557	0.00153683	0.00396341	0.101107	0.0131901	0.029378	0.0973331	0.0172741	0.0384741	0.0562393	0.173931	0.274923	0.0498467	0.239451	0.378486	0.0420561	0.320125	0.483882	-0.00416387	0.919877	0.980972	-0.00598066	0.888605	0.985538	-0.0133411	0.754495	0.937405
Lean fish	0.0238696	0.563399	0.993211	0.0180923	0.663559	0.970217	0.028213	0.498883	0.96124	0.0922516	0.0260094	0.219258	0.0697368	0.0910548	0.637384	0.0588521	0.154451	0.840897	0.0800352	0.0523489	0.0801592	0.0577039	0.153336	0.208707	0.0520228	0.200514	0.245629	0.0807242	0.0503461	0.12984	0.076912	0.0661973	0.14744	0.065993	0.115665	0.257618	0.0227037	0.582615	0.980972	0.0226712	0.591275	0.985538	0.0121719	0.773707	0.937405
Salmon	0.00035276	0.993211	0.993211	-0.00966609	0.819837	0.970217	-0.00290537	0.945414	0.994383	0.0521292	0.211252	0.727294	0.0266489	0.528315	0.973353	0.0180359	0.669046	0.983262	0.12474	0.00252126	0.00588294	0.08795	0.0327433	0.062279	0.084043	0.0417654	0.0730895	0.086481	0.0366203	0.105553	0.0811102	0.0575808	0.134355	0.0733865	0.0852962	0.208976	0.0142156	0.731663	0.980972	0.0142683	0.740504	0.985538	0.00691845	0.872325	0.937405
Seafood, total	-0.00571632	0.890083	0.993211	-0.0104051	0.804671	0.970217	0.00090659	0.982898	0.994383	0.0918262	0.0268479	0.219258	0.0588692	0.158508	0.776688	0.0458687	0.273716	0.958007	0.153392	0.000190865	0.000584525	0.113745	0.00527798	0.015213	0.10819	0.00846695	0.0218358	0.0894822	0.0301789	0.0999467	0.0835916	0.0483476	0.131613	0.0711728	0.0940645	0.219484	0.00597049	0.885229	0.980972	0.00479194	0.910671	0.985538	-0.00765038	0.858483	0.937405
Shellfish	-0.0588777	0.154945	0.632691	-0.0543535	0.201852	0.706483	-0.0460052	0.280977	0.954751	0.0498322	0.232242	0.727294	0.00827688	0.845481	0.973353	-0.00202098	0.962029	0.987431	0.126539	0.00216568	0.00530591	0.0873966	0.0346071	0.0628055	0.082494	0.0470302	0.0794647	0.0588826	0.15491	0.261745	0.0564028	0.188882	0.330544	0.0462806	0.281155	0.444406	-0.00815048	0.844048	0.980972	-0.00937864	0.828376	0.985538	-0.0191485	0.658397	0.937405
Tuna	0.00067613	0.986902	0.993211	0.00378754	0.926729	0.970217	0.00664766	0.871452	0.970778	0.0304892	0.459471	0.900563	0.0354256	0.384887	0.973353	0.0316556	0.43553	0.983262	0.0674826	0.100925	0.13737	0.0673763	0.0921217	0.146368	0.0655987	0.100945	0.144245	-0.027796	0.499664	0.627783	-0.02933	0.479814	0.635429	-0.0327951	0.427514	0.605209	-0.033732	0.412644	0.980972	-0.0362316	0.386015	0.985538	-0.039385	0.344489	0.937405
Bacon	-0.0448338	0.280676	0.809007	-0.0485557	0.244609	0.769259	-0.0326481	0.441682	0.954751	0.0136432	0.744232	0.93506	0.0179059	0.666565	0.973353	-0.0030085	0.943132	0.987431	-0.0671705	0.105816	0.140135	-0.0593918	0.143195	0.200473	-0.0733083	0.0759777	0.116341	-0.042353	0.308179	0.44414	-0.0393566	0.349596	0.489434	-0.0623596	0.143951	0.2939	-0.00169261	0.967529	0.980972	-0.00397973	0.925199	0.985538	-0.023585	0.58386	0.937405
Beef	-0.0014777	0.971448	0.993211	0.00129266	0.975328	0.976725	0.0109228	0.794399	0.96124	0.0105813	0.79809	0.960042	0.0217273	0.599872	0.973353	0.0100062	0.809368	0.987431	0.0252234	0.541159	0.589262	0.0511903	0.207566	0.254268	0.0455655	0.264416	0.316009	-0.0151513	0.713608	0.760147	-0.0111398	0.791471	0.835428	-0.0228295	0.588306	0.739154	-0.0123674	0.764502	0.980972	-0.0145615	0.731442	0.985538	-0.0252173	0.553106	0.937405
Game meat	0.00245999	0.952395	0.993211	0.0108999	0.792757	0.970217	0.0103215	0.802938	0.96124	0.0512421	0.215552	0.727294	0.0612032	0.137441	0.748291	0.061538	0.133353	0.840897	0.0417908	0.310275	0.345534	0.0535726	0.183893	0.236022	0.0539501	0.18045	0.232686	-0.018274	0.657393	0.732096	-0.0144837	0.72909	0.793898	-0.0137885	0.74044	0.771948	0.00543926	0.894982	0.980972	0.00719477	0.864355	0.985538	0.00782628	0.852046	0.937405
Hamburger	-0.0428296	0.298771	0.81332	-0.0435704	0.304392	0.877365	-0.018639	0.674098	0.96124	-0.00776874	0.852311	0.963081	-0.0164773	0.695515	0.973353	-0.0533389	0.224086	0.958007	-0.0955247	0.0202422	0.0342024	-0.105051	0.0106929	0.0275764	-0.134195	0.00180986	0.00554268	-0.00543496	0.895147	0.895147	4.87399e-05	0.999091	0.999091	-0.0350199	0.432292	0.605209	-0.0722114	0.0795314	0.565581	-0.0760204	0.077248	0.552424	-0.115241	0.010164	0.0996067
Lamb	0.00370673	0.930952	0.993211	0.00776505	0.857013	0.970217	0.0124573	0.772148	0.96124	-0.0165828	0.698534	0.933897	-0.0207709	0.626438	0.973353	-0.0263911	0.534747	0.983262	0.045352	0.288854	0.32916	0.0384526	0.358714	0.408767	0.0355272	0.396687	0.441765	-0.00823726	0.84731	0.883365	-0.0109314	0.801329	0.835428	-0.0165762	0.701806	0.759745	-0.0121907	0.775666	0.980972	-0.0150085	0.731546	0.985538	-0.020142	0.644427	0.937405
Meat, sandwich	0.0304121	0.46105	0.94131	0.0226994	0.589488	0.970217	0.0546808	0.214001	0.954751	0.00439982	0.915314	0.969421	0.00394874	0.924585	0.973353	-0.0310678	0.475503	0.983262	-0.0834391	0.0428165	0.0676777	-0.0687283	0.0926001	0.146368	-0.0949667	0.0265776	0.0520922	-0.0734295	0.0747827	0.152681	-0.0704854	0.0961255	0.196256	-0.113339	0.0103132	0.0561494	-0.0306258	0.457904	0.980972	-0.0298128	0.485079	0.985538	-0.0652003	0.144051	0.75039
Minced meat	-0.0237413	0.564382	0.993211	-0.0271895	0.521689	0.970217	-0.0107998	0.802049	0.96124	0.0644385	0.119449	0.650334	0.0845625	0.044582	0.546129	0.0670536	0.115898	0.840897	-0.0752123	0.0675134	0.0972987	-0.0550874	0.181637	0.236022	-0.0683717	0.103032	0.144245	0.0279481	0.49745	0.627783	0.0442781	0.300471	0.433032	0.0250009	0.564106	0.735023	-0.00438037	0.915326	0.980972	-0.00755642	0.860775	0.985538	-0.0267896	0.53984	0.937405
Pork	0.0748309	0.0739563	0.452982	0.0719033	0.0861975	0.467807	0.0908147	0.0323955	0.319723	-0.010483	0.803301	0.960042	-0.000987085	0.981096	0.981096	-0.0209718	0.61879	0.983262	-0.0987775	0.018219	0.0318832	-0.0868047	0.033046	0.062279	-0.100418	0.0151509	0.035352	0.0244409	0.559959	0.653286	0.0262271	0.535164	0.69008	0.0072991	0.864597	0.882609	0.0312197	0.456489	0.980972	0.0317356	0.456148	0.985538	0.0148354	0.730983	0.937405
Poultry	0.0059677	0.884885	0.993211	0.0043594	0.92248	0.970217	0.025826	0.572223	0.96124	0.166774	4.69572e-05	0.00230091	0.109593	0.013253	0.458949	0.0893029	0.0478861	0.779008	0.0696328	0.0907581	0.127061	-0.0103564	0.812098	0.865061	-0.0246332	0.580458	0.618314	0.111494	0.00665689	0.0296534	0.12526	0.00538113	0.0292973	0.105794	0.0212175	0.0945142	-0.0327105	0.427321	0.980972	-0.0344508	0.448614	0.985538	-0.0592995	0.200901	0.75039
Red meat	0.00339245	0.934515	0.993211	0.0077438	0.853876	0.970217	0.0312798	0.469287	0.958127	0.0549495	0.183982	0.727294	0.0718092	0.084501	0.637384	0.0485798	0.256007	0.958007	-0.0641545	0.119835	0.154524	-0.0401818	0.325549	0.379807	-0.0576799	0.170701	0.232343	-0.00683237	0.868563	0.886659	0.0050939	0.904338	0.923179	-0.0222785	0.608593	0.745527	-0.0314232	0.446497	0.980972	-0.0334817	0.432666	0.985538	-0.0607434	0.165744	0.75039
Sausage	0.021666	0.600266	0.993211	0.0177452	0.674433	0.970217	0.0323874	0.447398	0.954751	-0.0194797	0.638513	0.933897	-0.00333684	0.936567	0.973353	-0.0207461	0.62337	0.983262	-0.10385	0.0117903	0.0222202	-0.0758408	0.0644864	0.10896	-0.0869341	0.0360818	0.0680004	-0.0294285	0.476568	0.627783	-0.0147815	0.728508	0.793898	-0.0322192	0.452631	0.616081	0.00106441	0.979464	0.980972	0.00577624	0.892859	0.985538	-0.00956206	0.825055	0.937405
Processed meat	0.00275238	0.946807	0.993211	-0.00469938	0.910864	0.970217	0.0228743	0.60093	0.96124	-0.00321926	0.938077	0.969421	0.00797479	0.848469	0.973353	-0.0252294	0.561158	0.983262	-0.120079	0.00348403	0.00775989	-0.0955638	0.0189411	0.0403529	-0.122526	0.00391321	0.0112792	-0.0628856	0.127044	0.237483	-0.0524533	0.214822	0.362976	-0.0909577	0.0384074	0.144766	-0.0113197	0.783782	0.980972	-0.00943634	0.824747	0.985538	-0.040844	0.357135	0.937405
Offal	-0.0476808	0.251869	0.771348	-0.0478593	0.251187	0.769259	-0.0326988	0.439834	0.954751	0.0923362	0.026721	0.219258	0.0906972	0.0280989	0.458949	0.0734401	0.0794906	0.779008	-0.0610832	0.141987	0.173934	-0.0626309	0.122379	0.181715	-0.0757983	0.0658342	0.105692	0.0383435	0.356919	0.499687	0.0377255	0.369678	0.503173	0.0187943	0.659133	0.756824	0.00463718	0.91132	0.980972	0.00125022	0.976457	0.993348	-0.0170981	0.690584	0.937405
Total meat	-0.00332721	0.935671	0.993211	-0.00122165	0.976725	0.976725	0.0244409	0.573004	0.96124	0.0590908	0.152984	0.727294	0.0760943	0.0669512	0.637384	0.0508521	0.237115	0.958007	-0.076763	0.0621897	0.0923423	-0.0505686	0.213981	0.255733	-0.0712737	0.0913455	0.135634	-0.0268493	0.514766	0.630588	-0.0150849	0.720795	0.793898	-0.0472468	0.278768	0.444406	-0.0196249	0.633995	0.980972	-0.0199132	0.639418	0.985538	-0.0495798	0.259542	0.847837
*Model 1 = Crude
*Model 2 = Parity, Age, Education
*Model 3 = Parity, Age, Education, Energy intake
All dietary variables and metabolites were standardized (mean = 0 and sd = 1)

## Sheet: Delivery, Mother
	Acetylcarnitine									Indole-3-lactic acid									Lutein									Pipecolic acid									Proline betaine
	Model 1			Model 2			Model 3			Model 1			Model 2			Model 3			Model 1			Model 2			Model 3			Model 1			Model 2			Model 3			Model 1			Model 2			Model 3
	β coefficient	p-value	p-value (FDR)	β coefficient	p-value	p-value (FDR)	β coefficient	p-value	p-value (FDR)	β coefficient	p-value	p-value (FDR)	β coefficient	p-value	p-value (FDR)	β coefficient	p-value	p-value (FDR)	β coefficient	p-value	p-value (FDR)	β coefficient	p-value	p-value (FDR)	β coefficient	p-value	p-value (FDR)	β coefficient	p-value	p-value (FDR)	β coefficient	p-value	p-value (FDR)	β coefficient	p-value	p-value (FDR)	β coefficient	p-value	p-value (FDR)	β coefficient	p-value	p-value (FDR)	β coefficient	p-value	p-value (FDR)
Apple	-0.0508308	0.235203	0.648608	-0.041202	0.348822	0.772542	-0.013099	0.778315	0.921304	-0.0516835	0.228058	0.974832	-0.048839	0.265204	0.989738	-0.0720459	0.121041	0.921487	0.114528	0.0073181	0.0179293	0.102177	0.0170441	0.0417581	0.119815	0.00837693	0.0205235	0.0716223	0.0941838	0.1846	0.069549	0.108198	0.240986	0.0804204	0.0801719	0.187068	-0.0157544	0.713103	0.930458	-0.00745327	0.865383	0.943176	0.0172578	0.710962	0.931279
Banana	-0.0455933	0.300453	0.648608	-0.0432843	0.331254	0.772542	-0.0119621	0.802263	0.921304	0.0667444	0.129709	0.974832	0.0574155	0.196321	0.989738	0.0467983	0.3271	0.921487	0.0880701	0.045181	0.0885547	0.0726355	0.0945688	0.172451	0.0894694	0.0555367	0.112766	0.0905623	0.0394107	0.126943	0.0783553	0.0739391	0.181151	0.0930169	0.0485955	0.128185	0.00444706	0.919594	0.938752	-0.00212682	0.961914	0.961914	0.026882	0.573901	0.931279
Berries	-0.0719555	0.103356	0.648608	-0.0718663	0.11126	0.772542	-0.063249	0.162083	0.750515	0.013116	0.768649	0.999169	0.00963136	0.830753	0.989738	0.00496509	0.912704	0.969608	0.153746	0.000471946	0.00144533	0.131362	0.00277626	0.00800215	0.134104	0.00239976	0.00691695	0.0291652	0.509583	0.594513	0.0191088	0.667732	0.743611	0.0199168	0.656569	0.74642	-0.07381	0.0947438	0.812742	-0.0739072	0.1012	0.811707	-0.0674585	0.136228	0.848859
Fruit & berries	-0.0927457	0.0387826	0.63287	-0.088528	0.0541757	0.772542	-0.0582908	0.258795	0.750515	-0.000803916	0.985767	0.999169	-0.011419	0.803945	0.989738	-0.0419311	0.417117	0.921487	0.183032	4.08325e-05	0.00018189	0.155648	0.000497204	0.00203025	0.204699	4.55911e-05	0.000279245	0.0699664	0.119338	0.224906	0.0508578	0.262179	0.423815	0.0678159	0.184057	0.334029	0.0458629	0.307586	0.886572	0.0375968	0.413889	0.930374	0.0889577	0.0848515	0.848859
Fruit, dried	-0.0584974	0.184615	0.648608	-0.0551856	0.216784	0.772542	-0.0461286	0.303284	0.750515	-0.0129274	0.769732	0.999169	-0.00982324	0.825656	0.989738	-0.0148536	0.740445	0.957573	0.143513	0.00108042	0.00311416	0.143406	0.000955991	0.00334597	0.146456	0.000802787	0.00280976	0.0842631	0.0557785	0.147976	0.0869754	0.0479363	0.155923	0.0885992	0.0453289	0.128185	-0.0386231	0.381287	0.930458	-0.0419964	0.347062	0.930374	-0.0350081	0.435177	0.931279
Fruit, other	0.0629826	0.180861	0.648608	0.0707909	0.143401	0.772542	0.0783575	0.105114	0.750515	0.0552239	0.241478	0.974832	0.0449105	0.352496	0.989738	0.0415143	0.39132	0.921487	0.109557	0.0197179	0.0439172	0.0788171	0.0950242	0.172451	0.0802863	0.0901558	0.16422	0.0883322	0.0603485	0.147976	0.068161	0.152774	0.299436	0.0689946	0.149294	0.292615	-0.00346703	0.941332	0.941332	-0.019052	0.693803	0.943176	-0.0136165	0.77871	0.931279
Fruit, soup & cream	-0.0590498	0.1674	0.648608	-0.0610528	0.158123	0.772542	-0.0537569	0.214484	0.750515	0.0362764	0.396767	0.974832	0.0304026	0.481185	0.989738	0.026669	0.538216	0.921487	-0.0337024	0.430996	0.515092	-0.0414468	0.326557	0.457179	-0.0406442	0.338354	0.48665	-0.0770601	0.0714111	0.152137	-0.0899285	0.0346451	0.141467	-0.0901347	0.0351205	0.128185	-0.0501615	0.240998	0.886572	-0.0607739	0.159739	0.831328	-0.0552578	0.202353	0.848859
Fruit, total	-0.0430003	0.330922	0.648608	-0.0347472	0.445878	0.772542	-0.00206274	0.966217	0.976841	-0.00450217	0.919116	0.999169	-0.0123388	0.786255	0.989738	-0.0334929	0.491666	0.921487	0.204707	2.93978e-06	2.40082e-05	0.17604	6.71464e-05	0.000411272	0.207568	1.132e-05	9.24469e-05	0.129506	0.00329278	0.0403365	0.115081	0.0101728	0.0750617	0.13455	0.00505528	0.0619272	-0.0110826	0.802219	0.930458	-0.0173952	0.702597	0.943176	0.00919	0.850464	0.931279
Jam	-0.122722	0.00550298	0.222618	-0.119349	0.0075362	0.184637	-0.109825	0.014452	0.354075	0.0111586	0.803337	0.999169	0.00746523	0.868546	0.989738	0.00164853	0.971071	0.971071	0.0727509	0.100651	0.164396	0.0605102	0.166253	0.262787	0.0631167	0.152264	0.240676	0.0161089	0.716553	0.797979	0.0082159	0.852412	0.908005	0.00908357	0.838435	0.893115	-0.026613	0.548585	0.930458	-0.0318508	0.47689	0.93514	-0.0235636	0.601099	0.931279
Juice	-0.0811789	0.0774942	0.63287	-0.0818552	0.0774111	0.772542	-0.0570509	0.244828	0.750515	-0.01252	0.785995	0.999169	-0.0196949	0.67074	0.989738	-0.0400992	0.414131	0.921487	0.0548874	0.232995	0.335787	0.0490518	0.278791	0.413962	0.0602602	0.209964	0.311765	-0.0308103	0.50338	0.594513	-0.0372568	0.415213	0.567902	-0.0396371	0.414201	0.538876	0.149566	0.00109695	0.0537506	0.144473	0.00175276	0.0858851	0.189498	0.00010209	0.00500242
Orange	-0.0155246	0.717102	0.87845	-0.0107171	0.806082	0.963366	0.00127544	0.976841	0.976841	-0.0518311	0.226557	0.974832	-0.0568481	0.191348	0.989738	-0.0641005	0.144215	0.921487	0.124119	0.00363259	0.00988871	0.10954	0.00991674	0.0255747	0.113381	0.00823303	0.0205235	0.0853405	0.0459916	0.132564	0.078227	0.0685372	0.176754	0.0804949	0.0635768	0.155763	0.0353773	0.40886	0.930458	0.0285991	0.512037	0.93514	0.0385404	0.380637	0.931279
Beans	-0.0493603	0.301552	0.648608	-0.0428743	0.376248	0.772542	-0.035053	0.469663	0.899993	-0.00862896	0.857112	0.999169	-0.0202889	0.675257	0.989738	-0.0245705	0.613061	0.921487	0.171332	0.000310315	0.0010861	0.143488	0.00231691	0.00709553	0.145653	0.00207525	0.00635546	0.14924	0.0017084	0.0279039	0.132566	0.00533415	0.0750617	0.134002	0.00504499	0.0619272	-0.030614	0.521815	0.930458	-0.0392416	0.417719	0.930374	-0.0332547	0.49316	0.931279
Broccoli	-0.0599855	0.166579	0.648608	-0.0528686	0.235695	0.772542	-0.0456396	0.306332	0.750515	-0.0459757	0.289737	0.974832	-0.0466377	0.294567	0.989738	-0.0508514	0.254677	0.921487	0.202056	2.54282e-06	2.40082e-05	0.18975	1.09053e-05	0.000106872	0.192206	9.14831e-06	8.96534e-05	0.109572	0.0113348	0.0873831	0.111498	0.0109465	0.0750617	0.112784	0.010398	0.0717834	0.0129816	0.764866	0.930458	0.014274	0.748832	0.943176	0.0202384	0.650538	0.931279
Carrot	-0.069797	0.119143	0.648608	-0.052544	0.262337	0.772542	-0.0388763	0.411308	0.839754	0.0301693	0.502431	0.984766	0.0343143	0.464291	0.989738	0.0274711	0.562686	0.921487	0.289662	4.25207e-11	1.04176e-09	0.277198	6.94422e-10	1.70133e-08	0.286154	3.18792e-10	7.81041e-09	0.10291	0.0214	0.0873831	0.113897	0.0134452	0.0750617	0.117653	0.0117197	0.0717834	0.0542697	0.225842	0.886572	0.0668151	0.153616	0.831328	0.0799778	0.0909352	0.848859
Green peas	-0.0167792	0.70717	0.87845	-0.00673251	0.883513	0.968123	-0.00435184	0.924346	0.976841	-0.0357295	0.4251	0.974832	-0.0295739	0.519786	0.989738	-0.0308433	0.502134	0.921487	0.122454	0.00593549	0.0153073	0.122739	0.0060238	0.0163981	0.123167	0.00590972	0.0160876	0.106668	0.016641	0.0873831	0.111174	0.0137868	0.0750617	0.111403	0.0137145	0.074646	0.04579	0.305073	0.886572	0.0553101	0.228053	0.930374	0.0571855	0.21216	0.848859
Lettuce	-0.0324498	0.458035	0.681584	-0.0241453	0.593169	0.809767	-0.0176496	0.696057	0.921304	-0.0168499	0.701219	0.999169	-0.0157819	0.726609	0.989738	-0.0191547	0.672027	0.921487	0.190419	1.11355e-05	6.82051e-05	0.174752	6.56451e-05	0.000411272	0.176634	5.79796e-05	0.000315667	0.00657126	0.880576	0.880576	0.00343644	0.938498	0.938498	0.00388368	0.930761	0.930761	-0.058699	0.179214	0.886572	-0.0596007	0.186625	0.831328	-0.0548091	0.225207	0.848859
Onion	-0.0111538	0.800945	0.892202	0.00133298	0.976635	0.976635	0.0113084	0.804305	0.921304	-0.00157361	0.971707	0.999169	0.000300254	0.994729	0.994729	-0.00473166	0.917547	0.969608	0.224255	2.84944e-07	3.49056e-06	0.213898	1.11203e-06	1.36224e-05	0.217842	8.27002e-07	1.01308e-05	0.104398	0.0179765	0.0873831	0.111781	0.0124098	0.0750617	0.113731	0.0115068	0.0717834	0.0216622	0.624345	0.930458	0.0223672	0.622822	0.943176	0.0303064	0.506967	0.931279
Salad	-0.0357487	0.409721	0.681584	-0.0314686	0.475913	0.777325	-0.0259435	0.556351	0.899993	-0.0393416	0.36498	0.974832	-0.0312675	0.477782	0.989738	-0.03435	0.436368	0.921487	0.0814951	0.0598497	0.108616	0.0833944	0.0525671	0.117081	0.0845511	0.0500265	0.111423	0.0546039	0.207763	0.339345	0.0582536	0.180185	0.339579	0.0588543	0.177014	0.333604	-0.022106	0.610281	0.930458	-0.0204524	0.64294	0.943176	-0.0161778	0.714022	0.931279
Spinach	-0.0382348	0.375749	0.681584	-0.0306529	0.492226	0.778035	-0.0255433	0.566631	0.899993	0.0371124	0.394721	0.974832	0.0343849	0.439952	0.989738	0.031889	0.47454	0.921487	0.180102	2.59765e-05	0.000127285	0.159312	0.000233206	0.00126968	0.160603	0.000215033	0.000993018	0.0576792	0.181271	0.306286	0.03526	0.422651	0.567902	0.0357159	0.417904	0.538876	-0.0129584	0.764102	0.930458	-0.0129503	0.771586	0.943176	-0.00897555	0.84059	0.931279
Tomato	-0.044911	0.304779	0.648608	-0.0363901	0.420453	0.772542	-0.027893	0.537614	0.899993	-0.0226972	0.605151	0.999169	-0.0265997	0.555727	0.989738	-0.0312573	0.490554	0.921487	0.196935	5.5626e-06	3.89382e-05	0.179182	4.20359e-05	0.000343293	0.182141	3.4515e-05	0.000241605	0.0732231	0.0940147	0.1846	0.070132	0.114751	0.244469	0.0713603	0.110516	0.235447	-0.0316503	0.469655	0.930458	-0.0387016	0.391195	0.930374	-0.0322507	0.476388	0.931279
Vegetable mix	-0.0616592	0.15924	0.648608	-0.0518766	0.244427	0.772542	-0.0491217	0.269205	0.750515	-0.0561582	0.201416	0.974832	-0.0527937	0.236313	0.989738	-0.054415	0.222437	0.921487	0.07508	0.0863809	0.145954	0.0641348	0.14027	0.232934	0.0646049	0.137924	0.225275	0.079497	0.0693704	0.152137	0.0867453	0.0479469	0.155923	0.0870116	0.0475853	0.128185	0.00684198	0.875993	0.930458	0.0112927	0.799958	0.943176	0.0134664	0.762305	0.931279
Vegetables	-0.0468415	0.289372	0.648608	-0.0342696	0.457219	0.772542	-0.0239125	0.605301	0.921304	-0.0244443	0.581777	0.999169	-0.0233883	0.611881	0.989738	-0.0291834	0.529268	0.921487	0.253689	5.58489e-09	9.12199e-08	0.240538	5.91178e-08	9.65591e-07	0.245331	4.01792e-08	6.56261e-07	0.107052	0.015227	0.0873831	0.10862	0.0165046	0.0808725	0.110775	0.0152339	0.074646	-0.0199983	0.651168	0.930458	-0.0197457	0.668226	0.943176	-0.011672	0.801042	0.931279
Root vegetables	-0.0825674	0.0661263	0.63287	-0.0677359	0.149635	0.772542	-0.0552523	0.243547	0.750515	0.0449021	0.319776	0.974832	0.0489413	0.297889	0.989738	0.0428441	0.367114	0.921487	0.295382	2.01149e-11	9.85632e-10	0.282241	3.78496e-10	1.70133e-08	0.290223	1.87053e-10	7.81041e-09	0.107225	0.0168941	0.0873831	0.117018	0.0113554	0.0750617	0.120391	0.0100161	0.0717834	0.0424986	0.344814	0.889258	0.0524376	0.264531	0.930374	0.0642713	0.175225	0.848859
Avocado	0.00941945	0.829022	0.902713	0.0231965	0.600317	0.809767	0.0255858	0.562273	0.899993	0.0191279	0.661259	0.999169	0.0216708	0.623665	0.989738	0.0205458	0.641875	0.921487	0.165224	0.000136521	0.000514579	0.154774	0.000313749	0.00139761	0.155228	0.000306353	0.00125094	0.101311	0.0198744	0.0873831	0.09931	0.0224852	0.100162	0.0995341	0.0223583	0.0995959	0.00589571	0.89248	0.930458	0.00928056	0.833865	0.943176	0.0111164	0.801426	0.931279
Cheese, total	-0.0473737	0.27226	0.648608	-0.0459015	0.293426	0.772542	-0.0100039	0.835714	0.930682	0.0836098	0.0582504	0.899937	0.0823554	0.0648212	0.956185	0.0768489	0.122087	0.921487	-0.00182116	0.966355	0.966355	-0.0116784	0.784318	0.819472	-0.00759225	0.872408	0.872408	0.0324706	0.451891	0.567761	0.0324017	0.451758	0.567902	0.0426961	0.37077	0.519078	-0.0279886	0.516737	0.930458	-0.0301128	0.490493	0.93514	-0.00125165	0.979319	0.998592
Cow's milk	0.0196685	0.653011	0.864798	0.0225845	0.611457	0.809767	0.0466841	0.306296	0.750515	0.00486244	0.91161	0.999169	0.0160113	0.718191	0.989738	0.00532819	0.907157	0.969608	-0.0994058	0.0227474	0.0484619	-0.0867045	0.0453307	0.105772	-0.088671	0.0470721	0.109835	-0.139859	0.0013162	0.0279039	-0.121685	0.00530198	0.0750617	-0.127605	0.00456194	0.0619272	-0.087611	0.0448261	0.671266	-0.0770977	0.0822552	0.811707	-0.0642614	0.159257	0.848859
Dairy products	0.00010951	0.998005	0.998005	0.00513614	0.907894	0.968123	0.0497987	0.303889	0.750515	0.0311949	0.476945	0.974832	0.0383102	0.386829	0.989738	0.0235278	0.627265	0.921487	-0.0837824	0.0553119	0.104242	-0.0816015	0.0592518	0.120972	-0.091488	0.0536116	0.112766	-0.0944801	0.0306065	0.115363	-0.0812911	0.062663	0.170583	-0.0946278	0.0479669	0.128185	-0.0839594	0.0547972	0.671266	-0.0805447	0.0689789	0.811707	-0.0629178	0.194219	0.848859
Probiotic drinks	-0.0526608	0.218021	0.648608	-0.0519672	0.228964	0.772542	-0.0443451	0.305304	0.750515	0.0186072	0.665382	0.999169	0.0142932	0.741467	0.989738	0.0102614	0.813536	0.969608	0.0602479	0.158659	0.242946	0.052081	0.216768	0.331927	0.0536959	0.205156	0.311765	0.014562	0.733559	0.798764	0.00533693	0.900285	0.919041	0.00590491	0.890306	0.908854	-0.0167511	0.695372	0.930458	-0.0249996	0.562703	0.943176	-0.0189955	0.661	0.931279
Yoghurt	-0.0123088	0.776344	0.892202	-0.00507457	0.90885	0.968123	0.0205947	0.653661	0.921304	0.030828	0.477469	0.974832	0.0263473	0.55131	0.989738	0.0150804	0.742608	0.957573	0.00863984	0.841948	0.885964	-0.0116582	0.787579	0.819472	-0.00879298	0.845028	0.870842	0.0406462	0.348002	0.496959	0.0328411	0.451944	0.567902	0.0371276	0.413441	0.538876	-0.00897184	0.835959	0.930458	-0.0212756	0.630946	0.943176	-0.00286036	0.950361	0.990802
Fatty fish	-0.0326019	0.458051	0.681584	-0.0242298	0.588955	0.809767	-0.016024	0.721189	0.921304	0.0139208	0.752892	0.999169	0.00821403	0.855037	0.989738	0.00396422	0.930032	0.969608	0.183925	2.43157e-05	0.000127285	0.158774	0.000261668	0.00128217	0.161363	0.000222922	0.000993018	0.0462506	0.29234	0.447645	0.0450628	0.307588	0.456721	0.045996	0.300207	0.445763	0.0108358	0.805235	0.930458	0.0119093	0.790432	0.943176	0.0184984	0.680625	0.931279
Lean fish	0.033877	0.454659	0.681584	0.0440186	0.340015	0.772542	0.0542995	0.240248	0.750515	-0.0338757	0.456088	0.974832	-0.0234073	0.611749	0.989738	-0.0286495	0.536559	0.921487	0.0597673	0.186895	0.27751	0.0659861	0.142613	0.232934	0.0681347	0.132489	0.223861	0.0131587	0.771549	0.812833	0.0315384	0.487898	0.593198	0.0325199	0.477291	0.584682	-0.0437278	0.334419	0.889258	-0.0343374	0.456461	0.93514	-0.0271624	0.557456	0.931279
Salmon	-0.0307685	0.480602	0.692632	-0.0266204	0.549409	0.809767	-0.0175996	0.692965	0.921304	0.00661573	0.879792	0.999169	-0.000771444	0.986146	0.994729	-0.00548032	0.90232	0.969608	0.170089	8.6002e-05	0.000351175	0.147526	0.000631891	0.00238174	0.150454	0.000531444	0.00200313	0.0365692	0.401811	0.532128	0.032949	0.452003	0.567902	0.0339039	0.441868	0.555167	-0.0181914	0.676713	0.930458	-0.0199255	0.653884	0.943176	-0.012965	0.771368	0.931279
Seafood, total	-0.00308709	0.945522	0.985757	0.00906492	0.843638	0.968123	0.0203829	0.6587	0.921304	-0.0331428	0.467023	0.974832	-0.0319091	0.489493	0.989738	-0.0381448	0.411956	0.921487	0.159992	0.000366718	0.00119794	0.145863	0.00108183	0.00353399	0.14959	0.000882207	0.00288188	0.045248	0.31633	0.469702	0.0501173	0.268128	0.423815	0.0515643	0.258403	0.408443	-0.0131115	0.771641	0.930458	-0.0085822	0.851762	0.943176	-8.15368e-05	0.998592	0.998592
Shellfish	-0.000983839	0.982209	0.998005	0.00685755	0.878679	0.968123	0.0118577	0.791514	0.921304	-0.0887694	0.0456007	0.899937	-0.0908931	0.0436243	0.956185	-0.0937827	0.0376135	0.905702	0.0773095	0.0792769	0.138734	0.0718501	0.100893	0.176562	0.0727905	0.0973019	0.170278	0.0407926	0.354971	0.496959	0.0293376	0.507398	0.593198	0.0297489	0.50252	0.600573	0.00651756	0.882556	0.930458	0.00405155	0.928091	0.947426	0.00790243	0.860289	0.931279
Tuna	-0.0153086	0.742793	0.887729	-0.00245831	0.958523	0.976635	-0.00171188	0.971024	0.976841	0.0219633	0.642469	0.999169	0.0238058	0.618452	0.989738	0.0233236	0.625572	0.921487	0.0944311	0.0425483	0.0868695	0.0779581	0.0906596	0.172451	0.0780713	0.0904884	0.16422	0.0382058	0.412671	0.532128	0.042669	0.359394	0.51795	0.04272	0.359298	0.517812	0.071333	0.125834	0.812742	0.0772274	0.101606	0.811707	0.0778077	0.0985947	0.848859
Bacon	-0.0350598	0.459026	0.681584	-0.0398509	0.404163	0.772542	-0.0273537	0.569383	0.899993	4.93734e-05	0.999169	0.999169	0.000395334	0.99338	0.994729	-0.00635351	0.894867	0.969608	0.00225157	0.962083	0.966355	0.00987921	0.832272	0.832272	0.0119858	0.79921	0.854076	-0.0132497	0.779657	0.812833	-0.00755744	0.872483	0.90961	-0.00684014	0.885658	0.908854	0.076757	0.104653	0.812742	0.0749758	0.115958	0.811707	0.0865743	0.0715922	0.848859
Beef	0.0412826	0.373949	0.681584	0.0389059	0.410237	0.772542	0.0644327	0.183081	0.750515	-0.0831899	0.0734642	0.899937	-0.0765197	0.104679	0.956185	-0.0927786	0.0554511	0.905702	-0.0275172	0.553507	0.630741	-0.0115237	0.802748	0.819472	-0.00879131	0.85307	0.870842	-0.108112	0.0196169	0.0873831	-0.0902462	0.0521934	0.155923	-0.0938625	0.0497045	0.128185	-0.089932	0.0524257	0.671266	-0.085321	0.070377	0.811707	-0.0721937	0.136051	0.848859
Game meat	-0.0518114	0.276156	0.648608	-0.0491096	0.307409	0.772542	-0.0434791	0.365644	0.77898	-0.0456454	0.33787	0.974832	-0.0433061	0.366936	0.989738	-0.0463597	0.334875	0.921487	-0.0506685	0.286901	0.390503	-0.0426587	0.363792	0.495162	-0.0419678	0.372902	0.500087	-0.0876245	0.0652294	0.152137	-0.0957642	0.0430736	0.155923	-0.0957304	0.0437256	0.128185	-0.0494303	0.298854	0.886572	-0.0523047	0.276628	0.930374	-0.0480158	0.318166	0.931279
Hamburger	0.0802115	0.0685945	0.63287	0.0753037	0.0919853	0.772542	0.104194	0.0233626	0.381588	0.031934	0.469923	0.974832	0.0445911	0.317861	0.989738	0.0352882	0.443777	0.921487	-0.0663731	0.13203	0.208693	-0.043016	0.32455	0.457179	-0.0423843	0.347607	0.48665	-0.0385319	0.382261	0.520299	-0.0196541	0.655771	0.743611	-0.0194032	0.670255	0.74642	-0.0147468	0.738161	0.930458	-0.00644365	0.885431	0.943176	0.0115665	0.801928	0.931279
Lamb	0.0195899	0.646934	0.864798	0.0247825	0.571413	0.809767	0.0275448	0.528254	0.899993	-0.0542663	0.205657	0.974832	-0.068512	0.117084	0.956185	-0.0700986	0.108989	0.921487	0.104203	0.0145628	0.0339798	0.0806846	0.0586684	0.120972	0.0811602	0.0575335	0.112766	0.142493	0.000810517	0.0279039	0.1271	0.00309542	0.0750617	0.1274	0.003068	0.0619272	0.0454562	0.287661	0.886572	0.0376423	0.389543	0.930374	0.0397897	0.362612	0.931279
Meat, sandwich	-0.0348656	0.425352	0.681584	-0.0338414	0.444682	0.772542	-0.00498361	0.915144	0.976841	0.0661272	0.131265	0.974832	0.0714888	0.105527	0.956185	0.0632337	0.176574	0.921487	-0.0376147	0.38975	0.493768	-0.027842	0.519495	0.644688	-0.0264458	0.563889	0.690764	-0.0623256	0.153875	0.269281	-0.048974	0.261466	0.423815	-0.052809	0.253416	0.408443	-0.016009	0.714406	0.930458	-0.00738169	0.867536	0.943176	0.017146	0.714155	0.931279
Minced meat	-0.00469222	0.914616	0.974265	-0.00204352	0.963137	0.976635	0.0138743	0.756606	0.921304	-0.00155919	0.971614	0.999169	-0.000648075	0.988281	0.994729	-0.00877954	0.844585	0.969608	0.0156697	0.720289	0.784314	0.0143559	0.739414	0.819472	0.0171262	0.696229	0.775346	0.00979244	0.822942	0.840087	0.0144984	0.739281	0.804995	0.0159871	0.718079	0.781908	-0.0250779	0.566565	0.930458	-0.0188226	0.67008	0.943176	-0.00709054	0.874261	0.931279
Pork	0.111639	0.00908643	0.222618	0.117548	0.00693292	0.184637	0.121771	0.005056	0.247744	0.0810322	0.0588734	0.899937	0.0902528	0.0378521	0.956185	0.0884161	0.0421376	0.905702	-0.0201269	0.639181	0.711815	-0.0186175	0.662427	0.754858	-0.0180769	0.67224	0.775346	0.0313508	0.465139	0.569796	0.045157	0.293943	0.4501	0.0455075	0.291166	0.445763	0.00924993	0.829413	0.930458	0.0125355	0.774015	0.943176	0.0156319	0.720201	0.931279
Poultry	0.045299	0.296113	0.648608	0.0444143	0.311365	0.772542	0.048822	0.264855	0.750515	0.0242171	0.57736	0.999169	0.0247753	0.571762	0.989738	0.0227301	0.604279	0.921487	0.0299451	0.489899	0.571549	0.0371551	0.385683	0.51077	0.037868	0.377617	0.500087	0.0471987	0.2763	0.436732	0.05147	0.233695	0.415388	0.0518705	0.231073	0.398699	0.0297948	0.492081	0.930458	0.0285329	0.515281	0.93514	0.0319173	0.466612	0.931279
Red meat	0.0451231	0.329399	0.648608	0.0450782	0.335274	0.772542	0.0733141	0.127846	0.750515	0.0012563	0.978386	0.999169	0.0103132	0.825349	0.989738	-0.0018475	0.969453	0.971071	-0.0379292	0.412375	0.50516	-0.0212226	0.642252	0.749294	-0.0189837	0.687757	0.775346	-0.0663938	0.151045	0.269281	-0.0544558	0.237364	0.415388	-0.0564748	0.235965	0.398699	-0.0491995	0.287543	0.886572	-0.0439036	0.347689	0.930374	-0.0274125	0.569866	0.931279
Sausage	0.0202412	0.646324	0.864798	0.0188298	0.675253	0.848395	0.0426117	0.355341	0.77898	-0.0561058	0.204394	0.974832	-0.0481205	0.283254	0.989738	-0.0624988	0.175335	0.921487	-0.0415119	0.346502	0.458882	-0.0277997	0.526276	0.644688	-0.0261533	0.562772	0.690764	-0.089771	0.0414507	0.126943	-0.0730321	0.0987026	0.230306	-0.0758884	0.0958058	0.213386	-0.066258	0.132693	0.812742	-0.0603518	0.178687	0.831328	-0.0464521	0.31406	0.931279
Processed meat	-0.0168203	0.71294	0.87845	-0.0199559	0.667347	0.848395	0.0118727	0.808492	0.921304	-0.0101321	0.825157	0.999169	-0.00261036	0.955072	0.994729	-0.0204062	0.677011	0.921487	-0.0390412	0.392999	0.493768	-0.0231324	0.609776	0.728757	-0.0209291	0.66283	0.775346	-0.0857141	0.0603984	0.147976	-0.0674488	0.140016	0.285866	-0.0733001	0.129953	0.26532	-0.0115998	0.799716	0.930458	-0.00480833	0.917469	0.947426	0.0209934	0.668506	0.931279
Offal	0.0533136	0.240965	0.648608	0.0582129	0.20865	0.772542	0.0795504	0.0908427	0.750515	0.00494433	0.913574	0.999169	-0.00298083	0.948609	0.994729	-0.012792	0.786119	0.969608	0.00861563	0.849803	0.885964	-0.0138001	0.76028	0.819472	-0.0115893	0.801785	0.854076	-0.0179495	0.693175	0.789897	-0.0301835	0.508455	0.593198	-0.030157	0.517487	0.603735	-0.0343349	0.450326	0.930458	-0.0411147	0.374389	0.930374	-0.0280997	0.551158	0.931279
Total meat	0.0121512	0.801161	0.892202	0.0124418	0.798523	0.963366	0.0468865	0.358174	0.77898	-0.0168285	0.727995	0.999169	-0.00898578	0.853583	0.989738	-0.0268106	0.599786	0.921487	-0.0521138	0.279842	0.390503	-0.0367863	0.439311	0.56648	-0.0357751	0.47442	0.611752	-0.102444	0.0333552	0.116743	-0.092337	0.0540956	0.155923	-0.0997405	0.04783	0.128185	-0.0544732	0.25862	0.886572	-0.0504635	0.299937	0.930374	-0.0301225	0.555433	0.931279
*Model 1 = Crude
*Model 2 = Parity, Age, Education
*Model 3 = Parity, Age, Education, Energy intake
All dietary variables and metabolites were standardized (mean = 0 and sd = 1)

## Sheet: Delivery, Child
	Acetylcarnitine									Indole-3-lactic acid									Lutein									Pipecolic acid									Proline betaine
	Model 1			Model 2			Model 3			Model 1			Model 2			Model 3			Model 1			Model 2			Model 3			Model 1			Model 2			Model 3			Model 1			Model 2			Model 3
	β coefficient	p-value	p-value (FDR)	β coefficient	p-value	p-value (FDR)	β coefficient	p-value	p-value (FDR)	β coefficient	p-value	p-value (FDR)	β coefficient	p-value	p-value (FDR)	β coefficient	p-value	p-value (FDR)	β coefficient	p-value	p-value (FDR)	β coefficient	p-value	p-value (FDR)	β coefficient	p-value	p-value (FDR)	β coefficient	p-value	p-value (FDR)	β coefficient	p-value	p-value (FDR)	β coefficient	p-value	p-value (FDR)	β coefficient	p-value	p-value (FDR)	β coefficient	p-value	p-value (FDR)	β coefficient	p-value	p-value (FDR)
Apple	-0.0626018	0.306215	0.806181	-0.0166866	0.783192	0.893395	-0.00683849	0.91037	0.991291	-0.1383	0.0235722	0.172421	-0.11812	0.055237	0.295307	-0.119202	0.0544507	0.290535	0.164974	0.00675113	0.0330805	0.159534	0.00952945	0.0518825	0.1598	0.00984653	0.0528068	0.0902134	0.140019	0.442162	0.0897732	0.145427	0.528142	0.0882268	0.154911	0.525248	0.0204386	0.738508	0.944604	0.0340561	0.581789	0.825789	0.0505418	0.411227	0.876093
Banana	0.033848	0.557346	0.806181	0.0136425	0.809049	0.893395	0.0296874	0.602489	0.961498	-0.000334229	0.995387	0.995387	-0.0151174	0.792784	0.956296	-0.0155758	0.789641	0.943717	0.0981961	0.0880957	0.205557	0.083685	0.145443	0.309857	0.0839521	0.149876	0.3193	0.0729983	0.205274	0.478974	0.0585048	0.308505	0.56909	0.0562866	0.333979	0.606109	-0.00784076	0.891905	0.978514	-0.0307873	0.592759	0.825789	-0.00619811	0.914533	0.974177
Berries	0.0210512	0.717139	0.836662	0.0321143	0.569785	0.852053	0.0390987	0.488714	0.942453	0.048174	0.408127	0.821983	0.0501455	0.383973	0.783944	0.0503846	0.383683	0.769008	0.0601265	0.300448	0.418257	0.0532829	0.354915	0.511495	0.0527282	0.361824	0.521452	-0.00388936	0.946639	0.986155	-0.00161482	0.977616	0.99194	-0.00324068	0.955264	0.975165	-0.0788127	0.174449	0.502822	-0.0799907	0.16457	0.491396	-0.0693489	0.225063	0.718948
Fruit & berries	-0.0371837	0.525563	0.806181	-0.0224686	0.698563	0.877681	0.000421062	0.994349	0.994389	-0.064426	0.272273	0.698953	-0.0756565	0.200563	0.655174	-0.0799764	0.188554	0.615944	0.183207	0.00163519	0.0114463	0.15627	0.00793684	0.0486131	0.162107	0.0074395	0.0455669	0.0848986	0.146727	0.442162	0.0662074	0.262085	0.56909	0.0641834	0.290692	0.587524	0.105394	0.0713822	0.291477	0.0859788	0.1456	0.491396	0.129827	0.030523	0.373907
Fruit, dried	-0.11231	0.0291849	0.806181	-0.0991849	0.0487259	0.795856	-0.0885505	0.0809498	0.566649	-0.0898298	0.0816934	0.443687	-0.0959397	0.0610751	0.295307	-0.0980158	0.0586444	0.290535	0.0920828	0.0740786	0.191045	0.091739	0.073977	0.201382	0.0921632	0.0761231	0.207224	0.0296605	0.565889	0.840259	0.0350065	0.495639	0.783429	0.0327304	0.528973	0.836118	0.00687864	0.894103	0.978514	0.00911712	0.859392	0.942867	0.02992	0.561277	0.916752
Fruit, other	0.0941078	0.0929803	0.806181	0.111363	0.0443099	0.795856	0.119421	0.03097	0.566649	0.021756	0.708657	0.948393	0.0181387	0.757394	0.951598	0.0182324	0.757346	0.943717	0.0572674	0.307291	0.418257	0.0272132	0.630828	0.771958	0.0264906	0.641406	0.786475	0.0811152	0.147845	0.442162	0.0609295	0.280946	0.56909	0.0595431	0.294105	0.587524	-0.107168	0.0555941	0.268251	-0.134167	0.017371	0.295194	-0.123021	0.028217	0.373907
Fruit, soup & cream	-0.0195693	0.672387	0.807783	-0.0326268	0.46987	0.852053	-0.0288555	0.522067	0.942453	0.0423679	0.359862	0.807889	0.0274846	0.549651	0.841653	0.0275364	0.54998	0.832171	0.0217916	0.637705	0.743989	0.0152823	0.740009	0.846577	0.0148584	0.747622	0.872226	-0.0865846	0.0607106	0.390826	-0.0987062	0.0312783	0.306527	-0.0998633	0.0297419	0.291471	0.00189731	0.967301	0.978514	-0.0115273	0.802364	0.942867	-0.00532686	0.907155	0.974177
Fruit, total	0.00917705	0.873559	0.914554	0.0362261	0.526054	0.852053	0.0536696	0.352523	0.942453	-0.0676578	0.242364	0.659768	-0.0713147	0.221667	0.678857	-0.0733755	0.215582	0.660219	0.167689	0.00343171	0.0210192	0.141514	0.0147352	0.0656385	0.14343	0.0148881	0.0663199	0.129956	0.0236975	0.290294	0.11655	0.0445874	0.36413	0.115853	0.0491889	0.398192	0.00155307	0.978514	0.978514	-0.0159049	0.78493	0.942867	0.0102566	0.860855	0.974177
Jam	-0.0919837	0.0907565	0.806181	-0.0864154	0.102397	0.852053	-0.06995	0.195957	0.942453	-0.00381451	0.944249	0.995387	-0.000153668	0.997728	0.997728	-0.000240887	0.996528	0.996528	0.0765693	0.159408	0.273427	0.065901	0.222321	0.389062	0.0666949	0.22872	0.386458	0.0184916	0.734351	0.971619	0.0131033	0.808215	0.968916	0.0088327	0.873286	0.975165	-0.0612318	0.260746	0.608408	-0.066964	0.21495	0.553419	-0.036712	0.503254	0.906842
Juice	-0.0467969	0.411669	0.806181	-0.0478826	0.387956	0.852053	-0.0344096	0.538545	0.942453	-0.0412996	0.469705	0.821983	-0.0452806	0.423119	0.794422	-0.0463549	0.418085	0.769008	0.0756318	0.18422	0.291187	0.0639199	0.258229	0.421774	0.0636413	0.266427	0.435163	0.0295743	0.603992	0.87046	0.0220821	0.69595	0.947265	0.0191351	0.738088	0.92463	0.202989	0.000326792	0.0160128	0.193482	0.000562385	0.0275569	0.221491	7.73356e-05	0.00378944
Orange	-0.0323415	0.511277	0.806181	-0.0192132	0.691214	0.877681	-0.0135512	0.779265	0.961498	-0.068736	0.162588	0.599531	-0.077717	0.113729	0.39805	-0.0781001	0.113329	0.396652	0.077341	0.115686	0.241892	0.0610106	0.21567	0.389062	0.0606136	0.220443	0.385775	0.0857804	0.0808918	0.440411	0.079265	0.106945	0.524032	0.0782813	0.112696	0.502011	0.0993984	0.0429493	0.268251	0.0903811	0.0662681	0.295194	0.10012	0.040316	0.395097
Beans	-0.0715548	0.219895	0.806181	-0.0601278	0.293261	0.852053	-0.0477167	0.407383	0.942453	-0.0531549	0.362726	0.807889	-0.0464812	0.425164	0.794422	-0.0473967	0.421079	0.769008	0.221537	0.000125509	0.00204999	0.199307	0.000574156	0.00937788	0.20141	0.000575392	0.00939806	0.0563505	0.334182	0.584819	0.0432364	0.458201	0.774202	0.0408362	0.488139	0.797293	-0.0501204	0.390434	0.637709	-0.0655096	0.261455	0.557012	-0.0448472	0.442103	0.902628
Broccoli	-0.0869501	0.14192	0.806181	-0.0459268	0.435132	0.852053	-0.0385452	0.512503	0.942453	-0.0205342	0.739293	0.948393	-0.00708531	0.909397	0.969459	-0.00717775	0.908717	0.969682	0.201755	0.000599313	0.00489439	0.18908	0.00150916	0.0138873	0.189243	0.00156677	0.0138497	0.0214702	0.717266	0.971619	0.00979164	0.870267	0.968916	0.00803569	0.893812	0.975165	-0.0617157	0.297587	0.620373	-0.0616859	0.303846	0.595539	-0.0496774	0.404596	0.876093
Carrot	-0.0311447	0.593039	0.807192	0.0375669	0.522631	0.852053	0.0426551	0.467129	0.942453	0.0180702	0.75764	0.948393	0.0526274	0.379864	0.783944	0.0527515	0.38011	0.769008	0.25519	8.92631e-06	0.000218695	0.24213	4.32047e-05	0.00105852	0.242126	4.53071e-05	0.00111002	0.0750152	0.197556	0.478974	0.0819962	0.170153	0.528142	0.0810133	0.176418	0.525248	0.00225795	0.969099	0.978514	0.00964548	0.872165	0.942867	0.0177479	0.765261	0.958133
Green peas	-0.0347975	0.514191	0.806181	-0.0144935	0.783413	0.893395	-0.0110735	0.833305	0.961498	-0.0230353	0.669571	0.948393	-0.010728	0.843177	0.96083	-0.0107578	0.843097	0.960738	0.0750301	0.159088	0.273427	0.0672369	0.210631	0.389062	0.0669218	0.213768	0.385775	0.150486	0.00455592	0.22324	0.14009	0.00873767	0.306527	0.139478	0.00917669	0.281062	-0.00451605	0.932553	0.978514	-0.00259843	0.961461	0.961461	0.00296212	0.955681	0.975591
Lettuce	0.00675262	0.898251	0.916965	0.0551709	0.295073	0.852053	0.0636443	0.227446	0.942453	0.136768	0.00987009	0.120909	0.15403	0.00418128	0.0982425	0.155311	0.00408445	0.0872941	0.120335	0.0221702	0.0775957	0.100954	0.0598068	0.172384	0.100784	0.0616265	0.177629	0.05291	0.316028	0.584819	0.0542435	0.312093	0.56909	0.0527641	0.327996	0.606109	-0.0989808	0.0602196	0.268251	-0.107156	0.0456678	0.295194	-0.0949969	0.0749597	0.516147
Onion	-0.0554226	0.30109	0.806181	-0.0236758	0.653616	0.877681	-0.0123306	0.816194	0.961498	0.0883041	0.0996032	0.443687	0.100866	0.0598	0.295307	0.102537	0.0581449	0.290535	0.192468	0.000291237	0.00343508	0.17737	0.000889776	0.0108998	0.178905	0.00090075	0.0110342	0.0748214	0.162427	0.442162	0.0714225	0.183233	0.528142	0.0698247	0.197495	0.525248	-0.0354856	0.5081	0.778029	-0.0382271	0.477309	0.745827	-0.0198802	0.7114	0.958133
Salad	-0.0529001	0.341337	0.806181	-0.0227216	0.676099	0.877681	-0.0136595	0.802092	0.961498	-0.00480271	0.931259	0.995387	0.00625222	0.910104	0.969459	0.00627698	0.910313	0.969682	-0.00657496	0.905919	0.924792	-0.00965118	0.861864	0.898539	-0.0108591	0.845748	0.900905	0.0607264	0.2746	0.538217	0.0681792	0.217848	0.561819	0.0666486	0.231246	0.564005	-0.0372398	0.503103	0.778029	-0.0272204	0.623555	0.825789	-0.0124727	0.821257	0.958133
Spinach	-0.0323792	0.542324	0.806181	-0.00531672	0.919001	0.938147	0.00307407	0.953183	0.994389	0.0419302	0.444747	0.821983	0.0564406	0.30464	0.746369	0.0570152	0.303072	0.742526	0.112455	0.0337889	0.0973916	0.0920427	0.0835983	0.215596	0.091841	0.0860996	0.222046	0.0982772	0.0638084	0.390826	0.0917901	0.0840218	0.457452	0.0905976	0.08995	0.440755	-0.0661323	0.212934	0.573557	-0.0739713	0.164729	0.491396	-0.0609779	0.249825	0.720084
Tomato	-0.00308823	0.952742	0.952742	0.0327514	0.527504	0.852053	0.0428434	0.40981	0.942453	0.0887562	0.0911112	0.443687	0.0955234	0.07232	0.295307	0.0966355	0.0711513	0.290535	0.135411	0.00901267	0.0368017	0.115652	0.0281626	0.106151	0.115853	0.0290512	0.101679	0.0990532	0.0566613	0.390826	0.097322	0.0646373	0.410845	0.0961697	0.0698667	0.398192	-0.0550093	0.29074	0.620373	-0.0665981	0.207332	0.553419	-0.0516892	0.326166	0.841166
Vegetable mix	-0.0854463	0.167124	0.806181	-0.0498425	0.411129	0.852053	-0.0448998	0.458328	0.942453	-0.0146767	0.812908	0.948393	0.00371699	0.952042	0.985516	0.00370634	0.952303	0.985962	0.0735047	0.234834	0.35959	0.0606157	0.326895	0.500557	0.0601525	0.331873	0.50818	0.133579	0.0304559	0.298468	0.138789	0.0241495	0.306527	0.137917	0.025416	0.291471	-0.0337076	0.586205	0.831939	-0.028139	0.64922	0.837153	-0.0200222	0.744156	0.958133
Vegetables	-0.0485328	0.376917	0.806181	0.00366736	0.947	0.947	0.0182787	0.742508	0.961498	0.0696345	0.207562	0.659768	0.0921787	0.102052	0.384657	0.0943688	0.0986602	0.371873	0.194634	0.000350518	0.00343508	0.175267	0.00170049	0.0138873	0.177572	0.00169589	0.0138497	0.125625	0.0217522	0.290294	0.124842	0.0257276	0.306527	0.124282	0.0283732	0.291471	-0.0854559	0.119305	0.434715	-0.0940843	0.0937901	0.382976	-0.072766	0.19615	0.718948
Root vegetables	-0.0168853	0.774481	0.849261	0.0502157	0.397449	0.852053	0.0546921	0.355732	0.942453	0.00859282	0.884486	0.995387	0.0381521	0.528322	0.841653	0.0382128	0.52871	0.832171	0.264126	5.36845e-06	0.000218695	0.249946	2.89285e-05	0.00105852	0.249883	3.03598e-05	0.00111002	0.0682273	0.246543	0.503359	0.0683819	0.257632	0.56909	0.0674697	0.265088	0.587524	0.00431857	0.941587	0.978514	0.00874679	0.885141	0.942867	0.0158513	0.79172	0.958133
Avocado	-0.0468383	0.336874	0.806181	-0.0127279	0.790669	0.893395	-0.00886412	0.853084	0.961498	-0.0368941	0.454985	0.821983	-0.0227224	0.644817	0.902743	-0.022804	0.644596	0.877367	0.104535	0.031621	0.0968393	0.0974258	0.0456911	0.139929	0.0971774	0.0468083	0.143351	0.0574837	0.238385	0.503359	0.0679624	0.163396	0.528142	0.067192	0.169246	0.525248	-0.0200195	0.681625	0.924913	-0.011621	0.812155	0.942867	-0.00535288	0.912097	0.974177
Cheese, total	0.0230818	0.661974	0.807783	0.03413	0.505943	0.852053	0.0843535	0.132097	0.809091	0.0193545	0.714458	0.948393	0.0279558	0.593038	0.880571	0.0334373	0.560442	0.832171	0.00781858	0.882286	0.91983	0.00300186	0.954266	0.954266	-0.00158544	0.97799	0.97799	-0.0120128	0.820028	0.971619	-0.0107115	0.837623	0.968916	-0.0231457	0.686625	0.92463	-0.0992548	0.0594818	0.268251	-0.0976505	0.0614263	0.295194	-0.0473101	0.40497	0.876093
Cow's milk	-0.0595485	0.274435	0.806181	-0.0489863	0.356286	0.852053	-0.03503	0.514115	0.942453	-0.00693644	0.898907	0.995387	0.00234675	0.965404	0.985516	0.00235201	0.96584	0.985962	-0.149914	0.00570199	0.0310442	-0.145526	0.00693096	0.0485167	-0.151363	0.00564966	0.0395476	-0.132048	0.0150193	0.290294	-0.130951	0.0150744	0.306527	-0.13818	0.0114719	0.281062	-0.0836935	0.124204	0.434715	-0.0741713	0.170484	0.491396	-0.0514643	0.343854	0.842442
Dairy products	-0.0670798	0.232268	0.806181	-0.0520484	0.341347	0.852053	-0.0149923	0.803517	0.961498	0.00199826	0.971739	0.995387	0.0141439	0.800166	0.956296	0.0170516	0.78254	0.943717	-0.111453	0.0467674	0.127311	-0.113376	0.0416143	0.139929	-0.144018	0.0191299	0.0781139	-0.0805936	0.151044	0.442162	-0.0809464	0.145829	0.528142	-0.110163	0.0731373	0.398192	-0.133214	0.0173312	0.268251	-0.127111	0.022258	0.295194	-0.0765955	0.209032	0.718948
Probiotic drinks	0.0228219	0.6759	0.807783	0.0337851	0.525815	0.852053	0.0372763	0.482967	0.942453	0.0140055	0.798092	0.948393	0.00876884	0.871742	0.969459	0.00876811	0.872035	0.969682	0.0610757	0.26284	0.390278	0.0514811	0.342975	0.509266	0.0511416	0.347203	0.515544	0.0154442	0.777258	0.971619	0.0118799	0.826652	0.968916	0.0110806	0.838461	0.975165	-0.0211525	0.698404	0.924913	-0.0274747	0.61297	0.825789	-0.021946	0.683546	0.956965
Yoghurt	-0.0332454	0.553901	0.806181	-0.023308	0.67074	0.877681	0.015481	0.794116	0.961498	0.0154929	0.783409	0.948393	0.0240105	0.668059	0.909302	0.0281086	0.644139	0.877367	0.0486502	0.38624	0.511507	0.0312075	0.576683	0.743618	0.0315967	0.602968	0.777512	0.0549073	0.328053	0.584819	0.0485862	0.383974	0.671955	0.0470281	0.438005	0.740078	-0.105951	0.0586382	0.268251	-0.115649	0.0380068	0.295194	-0.0667485	0.266248	0.724787
Fatty fish	-0.0450037	0.44384	0.806181	-0.0308165	0.591711	0.85276	-0.014195	0.807236	0.961498	-0.155105	0.00818391	0.120909	-0.160109	0.00601485	0.0982425	-0.165002	0.00534454	0.0872941	0.130328	0.0261084	0.0852874	0.117211	0.0448509	0.139929	0.118727	0.0456706	0.143351	-0.00405075	0.945075	0.986155	-0.0159087	0.785735	0.968916	-0.020566	0.72956	0.92463	-0.0545197	0.353498	0.637709	-0.0629787	0.28213	0.576016	-0.0365068	0.535514	0.906842
Lean fish	-0.0479142	0.356923	0.806181	-0.014429	0.777365	0.893395	-0.0010543	0.983665	0.994389	-0.146423	0.00473307	0.11596	-0.13316	0.0100402	0.122992	-0.13649	0.00923116	0.113082	0.0408266	0.432549	0.55776	0.0417719	0.421952	0.574324	0.0411319	0.435238	0.592408	0.0624675	0.229525	0.503359	0.072615	0.16173	0.528142	0.0711092	0.176294	0.525248	-0.123669	0.0170217	0.268251	-0.11043	0.0332526	0.295194	-0.0908974	0.080719	0.516147
Salmon	-0.0468224	0.419186	0.806181	-0.0317842	0.573832	0.852053	-0.0160953	0.778261	0.961498	-0.133773	0.0208757	0.172421	-0.133436	0.0201084	0.197062	-0.13721	0.0185603	0.181891	0.134623	0.0197627	0.07449	0.129359	0.0242883	0.0991772	0.131063	0.0246343	0.0928522	0.0134052	0.817175	0.971619	0.00797439	0.889821	0.968916	0.00426816	0.941792	0.975165	-0.0653314	0.259453	0.608408	-0.0657919	0.253285	0.557012	-0.0408328	0.480544	0.906842
Seafood, total	-0.0410166	0.461138	0.806181	-0.00964001	0.85986	0.915938	0.00956342	0.863386	0.961498	-0.188636	0.000635035	0.0311167	-0.184533	0.000808535	0.0396182	-0.192328	0.000633958	0.031064	0.0973373	0.0797439	0.195373	0.0905177	0.103353	0.241158	0.0919841	0.105442	0.246032	0.0333814	0.548702	0.8402	0.0329953	0.552821	0.846507	0.0297385	0.600743	0.892013	-0.126518	0.0225471	0.268251	-0.123492	0.0260222	0.295194	-0.0969883	0.0842689	0.516147
Shellfish	0.0297916	0.575737	0.806181	0.0481781	0.353313	0.852053	0.0577044	0.267174	0.942453	-0.0991117	0.0625598	0.383179	-0.0987877	0.061232	0.295307	-0.0998177	0.0602301	0.290535	0.0298247	0.575313	0.704758	0.025601	0.628789	0.771958	0.0247794	0.64202	0.786475	0.000923978	0.986155	0.986155	0.000675078	0.989817	0.99194	-0.00145953	0.978125	0.978125	-0.101439	0.0561137	0.268251	-0.100115	0.0580711	0.295194	-0.0865272	0.100115	0.545073
Tuna	-0.00980307	0.877225	0.914554	-0.00701722	0.910128	0.938147	0.000436957	0.994389	0.994389	-0.10065	0.112266	0.458418	-0.113993	0.0709139	0.295307	-0.114568	0.0705891	0.290535	0.0307934	0.627427	0.743989	0.00584045	0.926598	0.945902	0.00497154	0.937736	0.957272	-0.0439039	0.488864	0.77272	-0.0637506	0.31358	0.56909	-0.0658393	0.299757	0.587524	0.00911464	0.885786	0.978514	-0.0122959	0.846214	0.942867	-0.000246649	0.996874	0.996874
Bacon	-0.0166256	0.779934	0.849261	-0.035314	0.542569	0.852053	-0.0190944	0.744871	0.961498	0.0699927	0.239805	0.659768	0.0679896	0.249539	0.703763	0.0699185	0.243851	0.702746	0.0820398	0.167404	0.273427	0.0879711	0.136343	0.303673	0.0884792	0.140337	0.312569	0.00775608	0.896297	0.981632	-0.000596795	0.99194	0.99194	-0.00470401	0.937518	0.975165	0.112627	0.0577386	0.268251	0.110549	0.060988	0.295194	0.141687	0.0166795	0.373907
Beef	0.0910275	0.122205	0.806181	0.0928939	0.107336	0.852053	0.112446	0.0536908	0.566649	-0.0345663	0.558327	0.885223	-0.0412736	0.483119	0.841653	-0.0425365	0.476815	0.832171	-0.0095452	0.871471	0.91983	0.0146632	0.803528	0.890607	0.0130517	0.827389	0.900905	-0.0830335	0.158707	0.442162	-0.0698866	0.234607	0.56909	-0.0758795	0.203668	0.525248	-0.0719098	0.2224	0.573557	-0.0559374	0.342299	0.62121	-0.030171	0.610251	0.91852
Game meat	0.0476746	0.431085	0.806181	0.0487283	0.40986	0.852053	0.0564858	0.339233	0.942453	0.0829391	0.171294	0.599531	0.0680221	0.258525	0.703763	0.068362	0.258152	0.702746	-0.0931661	0.123414	0.241892	-0.100751	0.0942098	0.230814	-0.102197	0.0908969	0.222697	-0.1024	0.090284	0.442162	-0.110039	0.0670768	0.410845	-0.112413	0.062399	0.398192	-0.0861652	0.154309	0.502822	-0.0965896	0.108682	0.409648	-0.0849987	0.155368	0.701573
Hamburger	0.065252	0.207264	0.806181	0.0770664	0.130279	0.852053	0.0958522	0.0631398	0.566649	-0.0168735	0.74481	0.948393	-0.0163444	0.752976	0.951598	-0.0169448	0.748548	0.943717	-0.0755791	0.143933	0.271258	-0.0512557	0.324232	0.500557	-0.0549074	0.299518	0.473431	0.00641134	0.901498	0.981632	0.0280973	0.588597	0.873978	0.0251891	0.633799	0.913416	-0.0715686	0.166501	0.502822	-0.049994	0.336317	0.62121	-0.0254336	0.62727	0.91852
Lamb	-0.023162	0.740452	0.843771	-0.0155754	0.820465	0.893395	-0.021691	0.751576	0.961498	-0.156623	0.0246316	0.172421	-0.155339	0.0255816	0.208916	-0.155746	0.02562	0.20923	-0.0245646	0.72535	0.826561	-0.0592219	0.39722	0.556108	-0.0586514	0.403085	0.564319	0.0117374	0.866698	0.981632	-0.0103018	0.882819	0.968916	-0.00888947	0.899051	0.975165	-0.0611524	0.381573	0.637709	-0.0846703	0.225885	0.553419	-0.094718	0.171814	0.701573
Meat, sandwich	0.0388545	0.523971	0.806181	0.0604091	0.309294	0.852053	0.0697065	0.240995	0.942453	0.0216112	0.723567	0.948393	0.0374837	0.535918	0.841653	0.0377373	0.535342	0.832171	-0.158743	0.00890188	0.0368017	-0.152465	0.0115273	0.0564838	-0.154667	0.0107769	0.0528068	-0.0906641	0.136507	0.442162	-0.0767782	0.204281	0.556098	-0.0794494	0.191148	0.525248	-0.0592074	0.331338	0.624445	-0.0424011	0.48425	0.745827	-0.0284148	0.63734	0.91852
Minced meat	-0.0260294	0.64538	0.807783	-0.0383529	0.487653	0.852053	-0.0316586	0.566652	0.957447	-0.0259886	0.648079	0.948393	-0.0211785	0.708191	0.937874	-0.0213355	0.707392	0.936817	-0.087953	0.11935	0.241892	-0.0740107	0.188655	0.369764	-0.0752278	0.183248	0.359165	-0.0119412	0.832816	0.971619	-0.00276964	0.960761	0.99194	-0.00441898	0.937674	0.975165	0.055872	0.32298	0.624445	0.0660871	0.2406	0.557012	0.0775881	0.165164	0.701573
Pork	0.0960652	0.0668376	0.806181	0.101979	0.0451614	0.795856	0.117209	0.0222284	0.566649	0.0562073	0.285287	0.698953	0.0545354	0.294161	0.746369	0.0556506	0.290209	0.742526	-0.00990848	0.850424	0.91983	-0.0119884	0.817904	0.890607	-0.0138089	0.793317	0.883467	-0.0139466	0.790673	0.971619	-0.014321	0.782989	0.968916	-0.0177175	0.736341	0.92463	0.00631999	0.904262	0.978514	0.00586147	0.910375	0.949115	0.0270421	0.603875	0.91852
Poultry	0.066436	0.229382	0.806181	0.0568145	0.293714	0.852053	0.0567133	0.293177	0.942453	-0.0414315	0.454087	0.821983	-0.0524125	0.341497	0.783944	-0.0524122	0.342226	0.76223	-0.0585167	0.289862	0.417742	-0.0408166	0.459655	0.608732	-0.0408045	0.460429	0.609757	0.00199736	0.971204	0.986155	0.0172197	0.754833	0.968916	0.0172437	0.7548	0.92463	0.0294692	0.594242	0.831939	0.0383665	0.487071	0.745827	0.0382028	0.484747	0.906842
Red meat	0.0876931	0.127099	0.806181	0.087873	0.11833	0.852053	0.113293	0.0481364	0.566649	0.033604	0.560039	0.885223	0.0266936	0.641861	0.902743	0.0278768	0.635585	0.877367	-0.0964214	0.0933287	0.207869	-0.0760757	0.185087	0.369764	-0.0821771	0.162257	0.331275	-0.0736942	0.200035	0.478974	-0.0608709	0.288528	0.56909	-0.0687624	0.241716	0.564005	-0.0591554	0.303856	0.620373	-0.0458428	0.424928	0.743624	-0.0134943	0.816774	0.958133
Sausage	0.0449387	0.420681	0.806181	0.048571	0.376752	0.852053	0.0705304	0.207185	0.942453	-0.0666017	0.23669	0.659768	-0.0524314	0.352389	0.783944	-0.0549251	0.341543	0.76223	0.010115	0.856238	0.91983	0.0257563	0.645924	0.771958	0.0244736	0.669457	0.800083	-0.0263304	0.637171	0.89204	-0.025192	0.65272	0.913809	-0.0309817	0.588299	0.892013	-0.0325208	0.560166	0.831761	-0.0166814	0.766069	0.942867	0.0147593	0.794655	0.958133
Processed meat	0.0324806	0.575844	0.806181	0.0323916	0.569644	0.852053	0.0583608	0.317551	0.942453	-0.00117104	0.983988	0.995387	0.0124886	0.83018	0.96083	0.0131441	0.826723	0.960738	-0.00409246	0.943816	0.943816	0.0103572	0.858535	0.898539	0.00806511	0.892798	0.930789	-0.0411773	0.4781	0.77272	-0.0403135	0.487084	0.783429	-0.04835	0.418195	0.731841	0.0147557	0.799407	0.978514	0.0295778	0.610698	0.825789	0.0702576	0.234759	0.718948
Offal	-0.0299498	0.614852	0.807783	-0.0345852	0.551423	0.852053	-0.0154495	0.793722	0.961498	0.0401064	0.50049	0.845655	0.0368557	0.532693	0.841653	0.0382995	0.525821	0.832171	0.0359593	0.545732	0.685663	0.0194253	0.742914	0.846577	0.0177578	0.769174	0.876501	0.0461586	0.437946	0.739977	0.027762	0.638747	0.913809	0.0240281	0.69084	0.92463	0.0188253	0.751828	0.944604	0.0035852	0.951734	0.961461	0.0369684	0.536703	0.906842
Total meat	0.0762101	0.209203	0.806181	0.0752777	0.203085	0.852053	0.107986	0.0761993	0.566649	0.0512828	0.399222	0.821983	0.0467853	0.437743	0.794422	0.0499701	0.423739	0.769008	-0.0841721	0.165347	0.273427	-0.070532	0.242313	0.409425	-0.0786889	0.207623	0.385775	-0.0855638	0.158447	0.442162	-0.0816753	0.175003	0.528142	-0.0938245	0.132164	0.525248	-0.0546107	0.368467	0.637709	-0.046083	0.445189	0.745827	-0.00474889	0.938783	0.975591
*Model 1 = Crude
*Model 2 = Parity, Age, Education
*Model 3 = Parity, Age, Education, Energy intake
All dietary variables and metabolites were standardized (mean = 0 and sd = 1)

## Sheet: 4 months, Mother
	Acetylcarnitine									Choline									CMPF									Pipecolic acid									Proline betaine
	Model 1			Model 2			Model 3			Model 1			Model 2			Model 3			Model 1			Model 2			Model 3			Model 1			Model 2			Model 3			Model 1			Model 2			Model 3
	β coefficient	p-value	p-value (FDR)	β coefficient	p-value	p-value (FDR)	β coefficient	p-value	p-value (FDR)	β coefficient	p-value	p-value (FDR)	β coefficient	p-value	p-value (FDR)	β coefficient	p-value	p-value (FDR)	β coefficient	p-value	p-value (FDR)	β coefficient	p-value	p-value (FDR)	β coefficient	p-value	p-value (FDR)	β coefficient	p-value	p-value (FDR)	β coefficient	p-value	p-value (FDR)	β coefficient	p-value	p-value (FDR)	β coefficient	p-value	p-value (FDR)	β coefficient	p-value	p-value (FDR)	β coefficient	p-value	p-value (FDR)
Apple	0.0189741	0.661733	0.902181	0.0326139	0.463361	0.904484	0.0408334	0.36381	0.75543	-0.0282061	0.515382	0.977082	-0.0134891	0.763487	0.997278	-0.0176632	0.697054	0.96521	0.154992	0.000321647	0.00121236	0.131739	0.00176178	0.00575515	0.129682	0.00234922	0.00719449	0.143851	0.000849355	0.00320142	0.137182	0.00137793	0.00482277	0.128572	0.00298409	0.00974801	0.125202	0.00373711	0.0457796	0.122485	0.00498857	0.06111	0.11636	0.00833406	0.0816738
Banana	-0.00670856	0.883027	0.902181	-0.000722068	0.987381	0.987381	0.0114331	0.807433	0.942005	-0.0571213	0.209909	0.977082	-0.060121	0.190874	0.997278	-0.0698076	0.139655	0.96521	0.0687945	0.131629	0.189701	0.0673161	0.121169	0.169637	0.0628104	0.159541	0.205724	0.030571	0.50245	0.586192	0.0245059	0.579627	0.660505	0.00669322	0.882708	0.901098	-1.23156e-05	0.999784	0.999784	-0.0108921	0.808563	0.880435	-0.0260859	0.571972	0.727277
Berries	0.00807483	0.857016	0.902181	0.01242	0.787079	0.982165	0.0167102	0.717166	0.942005	0.0301539	0.500964	0.977082	0.0354447	0.444189	0.997278	0.0335148	0.471258	0.96521	0.116735	0.00901184	0.0232411	0.111821	0.0103972	0.0242602	0.109735	0.0122626	0.0278854	0.0646055	0.148992	0.221231	0.0510861	0.251349	0.343688	0.0448233	0.314804	0.436755	-0.0309855	0.489225	0.630843	-0.0422809	0.350233	0.581057	-0.0475998	0.294157	0.484271
Fruit & berries	-0.0161888	0.724691	0.902181	-0.00221665	0.96212	0.982165	0.0155789	0.751513	0.942005	0.0439812	0.338449	0.977082	0.0522608	0.266193	0.997278	0.0487707	0.32551	0.96521	0.154603	0.000733184	0.00239507	0.139752	0.001593	0.0055755	0.14306	0.00218791	0.00714719	0.194421	1.95332e-05	0.000241165	0.180995	5.42835e-05	0.000531979	0.172839	0.000253689	0.00202102	0.278619	6.26393e-10	1.53466e-08	0.270842	1.88019e-09	4.60647e-08	0.279549	4.06879e-09	9.96853e-08
Fruit, dried	-0.0546751	0.278179	0.757264	-0.0515459	0.306556	0.875052	-0.043043	0.40084	0.75543	0.076417	0.129382	0.977082	0.079674	0.116529	0.997278	0.0770213	0.135807	0.96521	0.0969772	0.0549498	0.0966834	0.109334	0.0227248	0.0445405	0.105986	0.0299761	0.0564934	0.15139	0.00256818	0.00898862	0.151936	0.00178267	0.00582338	0.140888	0.00430654	0.0129317	0.0720301	0.152921	0.299725	0.0688096	0.165535	0.352661	0.0588796	0.24275	0.452252
Fruit, other	-0.011359	0.806522	0.902181	-0.00367832	0.938231	0.982165	0.00320198	0.946669	0.986953	-0.00190113	0.967304	0.987456	0.00128275	0.978605	0.997278	-0.00228692	0.962224	0.96521	0.0926135	0.0457502	0.0896704	0.0688144	0.127961	0.174169	0.0653132	0.152231	0.205724	0.135678	0.00329681	0.0100965	0.131163	0.00418667	0.0128217	0.122531	0.00788868	0.0214747	0.0240092	0.60465	0.740696	0.0143895	0.75819	0.863983	0.00633801	0.892979	0.930978
Fruit, soup & cream	-0.0321347	0.469341	0.851767	-0.023581	0.607255	0.959855	-0.01851	0.688195	0.942005	0.0608779	0.170151	0.977082	0.057363	0.214379	0.997278	0.055242	0.234772	0.96521	0.0589106	0.184515	0.244358	0.0753775	0.0837306	0.124327	0.0725837	0.0978912	0.146227	0.0494618	0.265231	0.342008	0.0520735	0.241268	0.343688	0.0442608	0.320881	0.436755	0.105272	0.0174675	0.0855906	0.113231	0.0119204	0.0973498	0.108113	0.0169022	0.1172
Fruit, total	0.0205709	0.644997	0.902181	0.0308154	0.498389	0.904484	0.0492477	0.299809	0.75543	-0.0112634	0.800851	0.977082	-0.00131215	0.977183	0.997278	-0.00952707	0.842466	0.96521	0.181538	4.17248e-05	0.00030263	0.161351	0.000179006	0.000797388	0.165213	0.000240113	0.00098046	0.162168	0.000254899	0.00138778	0.14895	0.000682044	0.00325128	0.137753	0.00259758	0.00959873	0.111564	0.0121871	0.074646	0.100952	0.0239506	0.111759	0.0913412	0.0503548	0.189799
Jam	0.00716585	0.87272	0.902181	0.0207583	0.643618	0.971873	0.0330316	0.472254	0.797947	0.0829482	0.0631984	0.977082	0.0847835	0.0603175	0.997278	0.0831845	0.0722959	0.96521	0.13026	0.00349647	0.0100781	0.127946	0.00263223	0.00758702	0.126649	0.00368336	0.0106167	0.0694818	0.119865	0.188272	0.0641719	0.13961	0.235893	0.0496747	0.263494	0.379741	0.0431216	0.334789	0.49711	0.03672	0.405822	0.602585	0.0251053	0.578853	0.727277
Juice	-0.05625	0.237737	0.715017	-0.0485917	0.308911	0.875052	-0.0441918	0.356711	0.75543	0.0766773	0.107302	0.977082	0.0767055	0.110668	0.997278	0.0748599	0.121358	0.96521	-0.0600355	0.209891	0.270649	-0.0608508	0.182205	0.224292	-0.0645957	0.158569	0.205724	0.0852135	0.0734055	0.123269	0.0791118	0.0870816	0.177792	0.0722109	0.119111	0.224478	0.378683	1.91182e-16	9.36794e-15	0.371526	2.7789e-16	1.36166e-14	0.368879	5.88554e-16	2.88392e-14
Orange	0.0412203	0.378771	0.837256	0.0386854	0.41	0.904484	0.0552689	0.254555	0.733717	0.0190993	0.683501	0.977082	0.0261163	0.581066	0.997278	0.0206979	0.672478	0.96521	0.089682	0.0552477	0.0966834	0.0802525	0.072173	0.117883	0.0762791	0.0984793	0.146227	0.107641	0.0212274	0.0495306	0.0995488	0.0283526	0.0661562	0.084443	0.0715728	0.140283	0.188913	4.75522e-05	0.000776686	0.184877	5.53212e-05	0.00090358	0.18088	0.000135621	0.00221514
Beans	-0.0570794	0.20924	0.698384	-0.0443198	0.333124	0.875052	-0.0422591	0.356443	0.75543	-0.0286165	0.529266	0.977082	-0.0287408	0.533524	0.997278	-0.0299004	0.517824	0.96521	0.1072	0.0185631	0.0402373	0.0964977	0.0268249	0.0505546	0.0951539	0.0292618	0.0564934	0.187243	3.27991e-05	0.000267859	0.179915	4.34494e-05	0.000531979	0.176872	5.72312e-05	0.00109905	0.0517054	0.255426	0.431582	0.0416466	0.355749	0.581057	0.0391622	0.385231	0.589885
Broccoli	0.0618428	0.174042	0.698384	0.0494218	0.304483	0.875052	0.0566774	0.242265	0.733717	-0.0238276	0.600761	0.977082	-0.0494294	0.308136	0.997278	-0.0535402	0.273515	0.96521	0.0882769	0.0524797	0.0966834	0.119654	0.00882141	0.02275	0.117007	0.0110916	0.0271744	0.158564	0.000457503	0.00203797	0.154728	0.000852759	0.0034821	0.146797	0.00165498	0.00737219	0.0478647	0.292949	0.463049	0.0593225	0.21057	0.382146	0.0524231	0.271816	0.475678
Carrot	0.00636553	0.890989	0.902181	0.0257455	0.584863	0.955276	0.0328479	0.489211	0.799045	0.0159483	0.731304	0.977082	0.0198417	0.676118	0.997278	0.0167128	0.727266	0.96521	0.19497	2.3048e-05	0.00022587	0.192079	1.53266e-05	0.000150201	0.19071	2.09401e-05	0.000205213	0.163689	0.000388658	0.00190443	0.168934	0.000194793	0.00119311	0.161199	0.000412527	0.00252673	0.119494	0.00982912	0.0732322	0.122847	0.00789113	0.0773331	0.116879	0.0121347	0.0990997
Green peas	-0.0234734	0.614481	0.902181	-0.0150334	0.748975	0.982165	-0.0120072	0.798589	0.942005	-0.0299059	0.521025	0.977082	-0.0264262	0.576679	0.997278	-0.0281133	0.553581	0.96521	0.0976793	0.0366108	0.074747	0.0906704	0.042719	0.0747583	0.0888302	0.0476528	0.0805169	0.13765	0.00300754	0.00982463	0.152883	0.00072988	0.00325128	0.148581	0.00102392	0.00557465	0.0704214	0.130355	0.270487	0.0809292	0.0797624	0.217131	0.0775352	0.0935856	0.272485
Lettuce	0.0585489	0.2059	0.698384	0.0713457	0.133387	0.863891	0.0792735	0.0979474	0.529916	0.0140023	0.762444	0.977082	0.00128404	0.978641	0.997278	-0.00218759	0.963942	0.96521	0.17731	0.000119017	0.000530166	0.175267	9.71145e-05	0.000528734	0.173579	0.000130737	0.00064061	0.158205	0.000589637	0.00240768	0.151226	0.000974909	0.00367466	0.143091	0.00193444	0.00789896	0.0696083	0.132484	0.270487	0.0746531	0.110711	0.271242	0.067809	0.150483	0.351127
Onion	0.0595796	0.189767	0.698384	0.0723431	0.115075	0.863891	0.0771866	0.0937639	0.529916	0.059782	0.188264	0.977082	0.0564508	0.22264	0.997278	0.054629	0.240005	0.96521	0.153802	0.000719442	0.00239507	0.159707	0.000249562	0.000940655	0.157902	0.000312305	0.00117715	0.195586	1.40215e-05	0.000241165	0.178787	5.15911e-05	0.000531979	0.173297	8.97187e-05	0.00109905	0.0718406	0.113702	0.270487	0.0603758	0.181889	0.356503	0.0556541	0.219842	0.448845
Salad	0.0944704	0.0308629	0.698384	0.0834116	0.0874752	0.863891	0.0909303	0.0641663	0.529916	0.0327605	0.455048	0.977082	0.031089	0.52792	0.997278	0.0282308	0.56951	0.96521	0.230668	1.28519e-07	6.29744e-06	0.18358	8.34817e-05	0.000511326	0.181797	0.000111611	0.00060766	0.0923705	0.034805	0.0741498	0.114783	0.0150894	0.0389148	0.106369	0.0250385	0.0584231	-0.0188703	0.667043	0.760119	0.00453921	0.924882	0.94415	-0.00300261	0.950569	0.950569
Spinach	0.0560728	0.213791	0.698384	0.0494362	0.289883	0.875052	0.055402	0.237988	0.733717	0.0104129	0.817558	0.977082	0.000727839	0.98767	0.997278	-0.00206715	0.96521	0.96521	0.204949	5.02026e-06	6.8796e-05	0.195054	1.03691e-05	0.000150201	0.193533	1.385e-05	0.000205213	0.186676	2.99968e-05	0.000267859	0.184783	3.84441e-05	0.000531979	0.1783	7.58817e-05	0.00109905	0.0722188	0.109145	0.270487	0.0827589	0.0716616	0.217131	0.0771948	0.0945356	0.272485
Tomato	0.081403	0.0775306	0.698384	0.0988031	0.0364808	0.863891	0.109237	0.0221947	0.529916	0.03184	0.490521	0.977082	0.0181788	0.703203	0.997278	0.0144252	0.765261	0.96521	0.1839	6.08982e-05	0.000331557	0.172767	0.000113163	0.000554497	0.17138	0.000155906	0.000694491	0.178303	9.98606e-05	0.000699024	0.156782	0.000585855	0.00318966	0.14777	0.00133829	0.00655761	0.0722326	0.117397	0.270487	0.0624716	0.179908	0.356503	0.0542802	0.2492	0.452252
Vegetable mix	0.0202546	0.687786	0.902181	0.0116817	0.818635	0.982165	0.0133345	0.79356	0.942005	0.00374041	0.940847	0.987456	-0.00172656	0.973172	0.997278	-0.00257773	0.960002	0.96521	0.0318354	0.529362	0.563886	0.0236258	0.627063	0.682802	0.0224341	0.644855	0.702175	0.077654	0.122953	0.188272	0.0757472	0.124535	0.226007	0.0732279	0.136839	0.238254	-0.01212	0.809979	0.862804	-0.00802515	0.872911	0.9108	-0.00999615	0.842004	0.929399
Vegetables	0.0687407	0.130263	0.698384	0.0744378	0.114483	0.863891	0.0845633	0.0763681	0.529916	0.0305416	0.501834	0.977082	0.0200782	0.673067	0.997278	0.0162994	0.7353	0.96521	0.221823	9.4637e-07	2.31861e-05	0.212184	1.98908e-06	8.06653e-05	0.211956	2.805e-06	0.000113008	0.227217	4.12912e-07	2.02327e-05	0.222738	8.20632e-07	4.0211e-05	0.215268	2.44447e-06	0.000119779	0.0772623	0.0889096	0.242032	0.0821173	0.0769366	0.217131	0.0742715	0.11388	0.293692
Root vegetables	-0.0218037	0.633056	0.902181	-0.00248192	0.957255	0.982165	0.00502027	0.914563	0.986953	-0.00398625	0.930452	0.987456	-0.00297873	0.949102	0.997278	-0.00695162	0.882912	0.96521	0.205333	5.616e-06	6.8796e-05	0.202656	3.29246e-06	8.06653e-05	0.201938	4.61257e-06	0.000113008	0.174364	0.000119404	0.000731352	0.171319	0.000119131	0.000833917	0.163144	0.000282744	0.00202102	0.110781	0.0149739	0.0815246	0.105592	0.0202128	0.110048	0.0988467	0.0314165	0.139946
Avocado	0.0214138	0.633826	0.902181	0.0286786	0.53475	0.928129	0.0372793	0.425004	0.77043	0.0168754	0.707381	0.977082	0.00693779	0.881559	0.997278	0.00300824	0.94913	0.96521	0.0512065	0.255287	0.312727	0.076312	0.0826291	0.124327	0.0727325	0.102342	0.147493	0.190078	1.96869e-05	0.000241165	0.171112	0.000117451	0.000833917	0.162735	0.000288717	0.00202102	0.10322	0.0213202	0.0949717	0.0803173	0.0770542	0.217131	0.0727668	0.113224	0.293692
Cheese, total	0.0409739	0.373157	0.837256	0.0430105	0.351277	0.875052	0.0870332	0.0970673	0.529916	0.0157575	0.732071	0.977082	0.0153933	0.740715	0.997278	0.00374293	0.943686	0.96521	0.115416	0.0119505	0.0278844	0.110654	0.0115271	0.0256741	0.122279	0.0143598	0.029318	0.0526102	0.252705	0.334663	0.0626832	0.160777	0.259611	0.0319273	0.529637	0.60354	0.0169468	0.712714	0.792707	0.0221901	0.625426	0.806471	-0.00869647	0.866414	0.929399
Cow's milk	0.0172346	0.707109	0.902181	0.00444385	0.923641	0.982165	0.0159487	0.73668	0.942005	-0.0218943	0.633111	0.977082	-0.0266581	0.568224	0.997278	-0.0337573	0.480355	0.96521	-0.107464	0.0188869	0.0402373	-0.0836358	0.0576139	0.0973475	-0.095208	0.0346433	0.0628711	-0.0814055	0.0754706	0.123269	-0.0480972	0.28416	0.366417	-0.0681377	0.136994	0.238254	0.0328263	0.474111	0.628627	0.0594111	0.192769	0.363296	0.0487067	0.296492	0.484271
Dairy products	-0.00584236	0.897994	0.902181	-0.0168023	0.713853	0.982165	0.00660356	0.897033	0.986953	-0.0124463	0.784768	0.977082	-0.0123266	0.789516	0.997278	-0.0294884	0.566641	0.96521	-0.0452372	0.320732	0.369853	-0.0274013	0.529579	0.589758	-0.0526108	0.278431	0.324837	-0.011068	0.808111	0.842498	0.00634086	0.886472	0.886472	-0.0353217	0.474042	0.557387	0.0877098	0.0538156	0.16481	0.100813	0.0250887	0.111759	0.0922439	0.0657444	0.229028
Probiotic drinks	-0.0356134	0.427171	0.837256	-0.020195	0.654526	0.971873	-0.0158307	0.726796	0.942005	0.0891547	0.046448	0.977082	0.092254	0.0420719	0.997278	0.090677	0.046795	0.96521	0.00841515	0.852305	0.852305	-0.00539348	0.900686	0.914775	-0.00849615	0.844835	0.862436	0.0823787	0.0658578	0.122816	0.0709753	0.104205	0.204242	0.0644342	0.141008	0.238254	0.115295	0.0099145	0.0732322	0.104204	0.0187012	0.110048	0.0996516	0.0250463	0.126366
Yoghurt	-0.040089	0.365113	0.837256	-0.0396756	0.375022	0.875052	-0.0235956	0.630017	0.942005	-0.00187291	0.966265	0.987456	0.00671598	0.881593	0.997278	-0.00435332	0.9298	0.96521	0.0381814	0.388832	0.425764	0.0337422	0.428119	0.487856	0.0241561	0.604754	0.673476	0.0818562	0.0640565	0.122816	0.0595096	0.169542	0.259611	0.0336262	0.47776	0.557387	0.0969206	0.0282227	0.0987794	0.0797003	0.0699822	0.217131	0.0669054	0.164793	0.367038
Fatty fish	0.0160772	0.740666	0.902181	0.0350951	0.480925	0.904484	0.0437398	0.384397	0.75543	-0.0522743	0.281597	0.977082	-0.0704822	0.159794	0.997278	-0.0760323	0.133566	0.96521	0.19482	5.38999e-05	0.000330137	0.199779	2.13556e-05	0.000174404	0.198543	2.95507e-05	0.00024133	0.0188741	0.697602	0.776875	-0.0334711	0.487959	0.58317	-0.0466249	0.337662	0.447174	0.0254454	0.600364	0.740696	-0.0151281	0.757738	0.863983	-0.0249108	0.614806	0.753138
Lean fish	0.08052	0.0754865	0.698384	0.0847641	0.0624768	0.863891	0.104304	0.0265057	0.529916	-0.0276628	0.542016	0.977082	-0.0209533	0.648271	0.997278	-0.0294669	0.535332	0.96521	0.0645328	0.155756	0.21445	0.0764657	0.0781671	0.123554	0.0725004	0.106618	0.149266	0.0865921	0.055871	0.11407	0.0788921	0.0736649	0.156938	0.0629222	0.167066	0.272874	0.0157801	0.727996	0.792707	0.0116818	0.794685	0.880435	-0.00381295	0.934492	0.950569
Salmon	0.0215309	0.644958	0.902181	0.0342201	0.469337	0.904484	0.042455	0.374067	0.75543	-0.0625099	0.180611	0.977082	-0.0733642	0.123347	0.997278	-0.0787725	0.101689	0.96521	0.189721	4.32329e-05	0.00030263	0.193195	1.48951e-05	0.000150201	0.192086	2.06513e-05	0.000205213	0.00474177	0.91918	0.91918	-0.0276141	0.546918	0.638071	-0.0400302	0.386174	0.497961	0.000377523	0.993554	0.999784	-0.0252037	0.588444	0.779291	-0.0347254	0.460118	0.663111
Seafood, total	0.0429987	0.358229	0.837256	0.0596662	0.209719	0.875052	0.0762787	0.118961	0.529916	-0.0348062	0.45713	0.977082	-0.0451041	0.346917	0.997278	-0.0545407	0.269379	0.96521	0.179512	0.000114537	0.000530166	0.184202	4.16587e-05	0.000291611	0.186308	5.75081e-05	0.000402557	0.0854022	0.0676743	0.122816	0.0400391	0.385343	0.472045	0.021834	0.644867	0.686923	0.043595	0.351596	0.506712	0.00745693	0.873624	0.9108	-0.00773723	0.872497	0.929399
Shellfish	-0.0161475	0.722126	0.902181	-0.00560354	0.903589	0.982165	-1.8939e-05	0.999675	0.999675	0.0249873	0.58208	0.977082	0.01294	0.781333	0.997278	0.0101746	0.828388	0.96521	0.125776	0.00547015	0.014891	0.117209	0.0075948	0.0206747	0.114784	0.00942434	0.0243049	0.104867	0.0205653	0.0495306	0.0616233	0.168882	0.259611	0.053484	0.234315	0.347923	0.0693316	0.126345	0.270487	0.031917	0.483436	0.696717	0.0255492	0.576862	0.727277
Tuna	-0.00717727	0.893299	0.902181	0.0116437	0.832668	0.982165	0.0147153	0.789668	0.942005	0.00613282	0.908753	0.987456	-0.0124533	0.82257	0.997278	-0.0140583	0.800549	0.96521	0.0756389	0.157555	0.21445	0.0698116	0.183095	0.224292	0.0678613	0.196449	0.24065	0.0384702	0.472059	0.564168	-0.0230345	0.666258	0.72548	-0.0278794	0.601254	0.669579	0.0656439	0.219545	0.398433	0.0196736	0.716957	0.863983	0.0160861	0.76701	0.894845
Bacon	0.0757713	0.0989129	0.698384	0.0540454	0.252714	0.875052	0.0679413	0.159553	0.601392	-0.00727525	0.874287	0.987456	-0.026786	0.573956	0.997278	-0.0339196	0.486667	0.96521	-0.0824964	0.0725392	0.122566	-0.0714721	0.111705	0.160987	-0.0825131	0.0726157	0.118606	0.0200192	0.663274	0.755824	0.0187235	0.682838	0.727371	0.00165241	0.971813	0.971813	-0.0484865	0.291405	0.463049	-0.0395652	0.395314	0.602585	-0.0550222	0.24725	0.452252
Beef	0.0350725	0.456981	0.851767	0.0331986	0.484963	0.904484	0.0367578	0.440245	0.77043	0.000128847	0.99782	0.99782	-0.0138811	0.772052	0.997278	-0.0157081	0.743756	0.96521	-0.0132372	0.779314	0.795549	0.00484575	0.914775	0.914775	0.00257299	0.954798	0.954798	-0.0478321	0.310253	0.389804	-0.0519286	0.259519	0.343688	-0.0575277	0.211457	0.323793	-0.0583121	0.215962	0.398433	-0.0665616	0.15474	0.344647	-0.0709321	0.129854	0.318141
Game meat	0.0550394	0.248067	0.715017	0.0431017	0.370169	0.875052	0.047394	0.325685	0.75543	0.0209584	0.66025	0.977082	0.0178288	0.713085	0.997278	0.0158426	0.74476	0.96521	0.0469954	0.324565	0.369853	0.0640177	0.161767	0.208595	0.0616554	0.179279	0.225248	0.0130209	0.784795	0.835977	0.0440865	0.344245	0.432512	0.0379852	0.415437	0.521959	-0.0432926	0.363723	0.509212	-0.0219025	0.643874	0.80897	-0.0268617	0.571515	0.727277
Hamburger	0.0363248	0.420752	0.837256	0.0273522	0.549301	0.928129	0.0396462	0.395948	0.75543	-0.0494524	0.272902	0.977082	-0.0550802	0.231193	0.997278	-0.0633348	0.178562	0.96521	-0.074054	0.101167	0.150218	-0.111952	0.0098835	0.0242146	-0.124668	0.00496689	0.013521	-0.120241	0.00749086	0.0205329	-0.112145	0.0110375	0.0318138	-0.13469	0.0027425	0.00959873	-0.11515	0.0104617	0.0732322	-0.105238	0.0189729	0.110048	-0.123296	0.00710439	0.0816738
Lamb	-0.0506004	0.396272	0.837256	-0.0173477	0.786799	0.982165	-0.0121564	0.850062	0.968676	0.0819393	0.169277	0.977082	0.0712896	0.269748	0.997278	0.0689548	0.287475	0.96521	0.0513288	0.391008	0.425764	0.0283026	0.64381	0.685798	0.0249057	0.68504	0.729717	0.0712508	0.23211	0.315927	-0.0178885	0.773525	0.806441	-0.026311	0.672231	0.700836	0.0426473	0.474677	0.628627	-0.036018	0.568455	0.77373	-0.0425441	0.501337	0.701872
Meat, sandwich	-0.0971802	0.028878	0.698384	-0.0887866	0.0463332	0.863891	-0.0835306	0.0635339	0.529916	-0.0235265	0.597669	0.977082	-0.0236753	0.598787	0.997278	-0.0278154	0.540858	0.96521	-0.0152494	0.732773	0.763955	-0.0069805	0.869707	0.906716	-0.0119029	0.781926	0.8152	-0.0148281	0.739436	0.805164	-0.00902566	0.834816	0.852208	-0.0203333	0.641077	0.686923	0.0443071	0.320084	0.490129	0.046772	0.287256	0.502697	0.0392749	0.376063	0.589885
Minced meat	0.0232464	0.610447	0.902181	0.0113814	0.80404	0.982165	0.0214342	0.645997	0.942005	-0.0261654	0.566356	0.977082	-0.0293166	0.525862	0.997278	-0.0353489	0.452572	0.96521	-0.0504349	0.269723	0.322351	-0.035499	0.416636	0.486076	-0.0432659	0.330647	0.376783	-0.121482	0.00754271	0.0205329	-0.0987941	0.0258735	0.0633901	-0.117486	0.00898633	0.0231753	-0.101342	0.0259894	0.0979599	-0.0874763	0.0523291	0.19724	-0.102121	0.025789	0.126366
Pork	0.0649292	0.149508	0.698384	0.0602185	0.182022	0.875052	0.0650115	0.151041	0.601392	0.0330637	0.463352	0.977082	0.0267487	0.556666	0.997278	0.0247098	0.588833	0.96521	-0.116254	0.00985384	0.0241419	-0.103971	0.0154521	0.0329196	-0.107629	0.01252	0.0278854	-0.0576565	0.200707	0.289255	-0.0495236	0.257587	0.343688	-0.0567214	0.195296	0.308693	-0.0220032	0.625589	0.747655	-0.0148771	0.737998	0.863983	-0.0201735	0.65107	0.778108
Poultry	0.0609839	0.194472	0.698384	0.070841	0.141043	0.863891	0.0814148	0.0947945	0.529916	0.073487	0.117794	0.977082	0.0591215	0.223017	0.997278	0.0561829	0.253445	0.96521	0.0783031	0.0964009	0.147614	0.0981677	0.032162	0.058368	0.0948398	0.0411851	0.072074	0.0100076	0.831534	0.848858	-0.0209378	0.65387	0.72548	-0.0351831	0.455914	0.557387	0.0213383	0.650095	0.758444	-0.000533691	0.991026	0.991026	-0.0109519	0.819636	0.929399
Red meat	0.0704912	0.126879	0.698384	0.0593966	0.202557	0.875052	0.0746607	0.118324	0.529916	0.00937127	0.839373	0.979268	-0.00177577	0.969869	0.997278	-0.00813183	0.866248	0.96521	-0.0535719	0.248017	0.311611	-0.0453422	0.30824	0.368385	-0.05593	0.220638	0.26369	-0.10834	0.0187674	0.0484002	-0.0894347	0.0474588	0.105704	-0.113238	0.0141233	0.034602	-0.102936	0.025599	0.0979599	-0.090742	0.0477761	0.195086	-0.110041	0.0191347	0.1172
Sausage	0.0127818	0.779608	0.902181	-0.00589116	0.89973	0.982165	0.00354225	0.940599	0.986953	0.0483506	0.289549	0.977082	0.0344825	0.464124	0.997278	0.0306766	0.522229	0.96521	-0.172016	0.000152842	0.000624106	-0.164182	0.000206278	0.0008423	-0.176272	8.83763e-05	0.000541305	-0.103481	0.0231129	0.0514788	-0.111123	0.0138832	0.0377931	-0.130078	0.00448649	0.0129317	-0.0785993	0.0848193	0.242032	-0.0706508	0.124434	0.290347	-0.0845831	0.0701106	0.229028
Processed meat	0.0069429	0.879148	0.902181	-0.0133434	0.774932	0.982165	0.000432347	0.992878	0.999675	0.0149449	0.743436	0.977082	-0.0033515	0.943187	0.997278	-0.0112742	0.817506	0.96521	-0.147993	0.0011452	0.00350718	-0.133838	0.00249176	0.00758702	-0.154238	0.000778201	0.0027237	-0.05588	0.22068	0.308951	-0.0587249	0.193768	0.287716	-0.086599	0.064025	0.130718	-0.0524935	0.249982	0.431582	-0.0412305	0.369435	0.583946	-0.0621472	0.191936	0.408907
Offal	-0.00554584	0.902181	0.902181	0.0049925	0.913175	0.982165	0.0120072	0.794953	0.942005	-0.0212986	0.636878	0.977082	-0.0263299	0.568188	0.997278	-0.0304013	0.514102	0.96521	-0.0799502	0.0761474	0.124374	-0.100966	0.0202048	0.0412514	-0.107477	0.0142959	0.029318	-0.0422167	0.34926	0.427843	-0.0709766	0.109251	0.205896	-0.0831917	0.0621487	0.130718	-0.00153087	0.972936	0.999784	-0.0278749	0.536364	0.75091	-0.0366706	0.41982	0.623369
Total meat	0.0581553	0.205446	0.698384	0.0424805	0.360812	0.875052	0.0599971	0.212712	0.733717	0.0145491	0.751608	0.977082	0.000159869	0.997278	0.997278	-0.00726328	0.88121	0.96521	-0.0794417	0.0846103	0.133739	-0.06589	0.137175	0.181664	-0.0804798	0.0796992	0.125976	-0.0830578	0.0703001	0.123025	-0.0671181	0.136011	0.235893	-0.0947005	0.041687	0.0928483	-0.0906097	0.0482465	0.157605	-0.0761919	0.0956927	0.246786	-0.0990144	0.0363638	0.148486
*Model 1 = Crude
*Model 2 = Parity, Age, Education
*Model 3 = Parity, Age, Education, Energy intake
All dietary variables and metabolites were standardized (mean = 0 and sd = 1)

## Sheet: 4 months, Child
	Acetylcarnitine									Choline									CMPF									Pipecolic acid									Proline betaine
	Model 1			Model 2			Model 3			Model 1			Model 2			Model 3			Model 1			Model 2			Model 3			Model 1			Model 2			Model 3			Model 1			Model 2			Model 3
	β coefficient	p-value	p-value (FDR)	β coefficient	p-value	p-value (FDR)	β coefficient	p-value	p-value (FDR)	β coefficient	p-value	p-value (FDR)	β coefficient	p-value	p-value (FDR)	β coefficient	p-value	p-value (FDR)	β coefficient	p-value	p-value (FDR)	β coefficient	p-value	p-value (FDR)	β coefficient	p-value	p-value (FDR)	β coefficient	p-value	p-value (FDR)	β coefficient	p-value	p-value (FDR)	β coefficient	p-value	p-value (FDR)	β coefficient	p-value	p-value (FDR)	β coefficient	p-value	p-value (FDR)	β coefficient	p-value	p-value (FDR)
Apple	0.0292696	0.622176	0.89332	0.0479785	0.42495	0.836804	0.0295462	0.618296	0.919182	-0.0825248	0.163789	0.798065	-0.0675149	0.261165	0.768534	-0.074612	0.216913	0.708582	0.235387	5.36164e-05	0.0026272	0.239641	5.40415e-05	0.00264803	0.23921	6.42002e-05	0.00314581	0.241724	3.16772e-05	0.00155218	0.240125	5.06869e-05	0.00248366	0.247203	3.38351e-05	0.00165792	0.295751	2.57796e-07	1.2632e-05	0.296423	3.78822e-07	1.85623e-05	0.305091	1.9725e-07	9.66527e-06
Banana	0.108526	0.0590364	0.627484	0.0909051	0.118162	0.751267	0.0353795	0.562702	0.919182	-0.0657541	0.25409	0.798065	-0.0882971	0.129174	0.768534	-0.123699	0.0463371	0.434465	0.0629424	0.275237	0.465056	0.0703932	0.229842	0.41712	0.0687129	0.274033	0.49732	-0.0318622	0.581009	0.813413	-0.0330042	0.57397	0.827192	-0.0223086	0.722744	0.856159	0.0419026	0.467812	0.844313	0.0412324	0.481043	0.868724	0.065917	0.292153	0.780049
Berries	0.0237114	0.765703	0.89332	0.0337063	0.671863	0.889764	0.0181247	0.816632	0.919182	0.0674089	0.396503	0.798065	0.0774009	0.33022	0.768534	0.0725312	0.362821	0.808102	0.134718	0.0892677	0.291608	0.138118	0.0833289	0.264252	0.136061	0.0894481	0.273935	0.0740653	0.351444	0.759639	0.0716614	0.370365	0.736213	0.0755329	0.346878	0.713081	0.0653703	0.410966	0.844313	0.0650884	0.414568	0.868724	0.0697019	0.383782	0.780049
Fruit & berries	0.0752834	0.269031	0.793619	0.0793554	0.245342	0.751267	0.0196905	0.78007	0.919182	-0.0726305	0.28632	0.798065	-0.0705221	0.302077	0.768534	-0.10063	0.161056	0.607058	0.243715	0.000280131	0.00457547	0.248825	0.000235278	0.00384287	0.263709	0.000217024	0.00369332	0.175522	0.00944122	0.229899	0.1678	0.0140223	0.297206	0.200942	0.00511617	0.125346	0.293494	1.02157e-05	0.000250286	0.287092	1.82953e-05	0.000448235	0.336247	1.61471e-06	3.95605e-05
Fruit, dried	0.135981	0.0612147	0.627484	0.140598	0.0530243	0.618808	0.104936	0.148461	0.919182	0.0625262	0.391095	0.798065	0.0662735	0.363667	0.768534	0.0551236	0.45803	0.86321	0.0963598	0.185889	0.379524	0.0960275	0.190482	0.40581	0.0924668	0.216412	0.441078	-0.0969614	0.182935	0.69538	-0.0884557	0.227798	0.736213	-0.0824503	0.270168	0.709947	-0.0817799	0.261651	0.680445	-0.0716196	0.327709	0.825316	-0.063021	0.397984	0.780049
Fruit, other	0.0291867	0.732855	0.89332	0.0583215	0.499729	0.836804	0.0342689	0.687212	0.919182	0.0906376	0.288514	0.798065	0.121314	0.159521	0.768534	0.114295	0.187375	0.655814	0.0319185	0.709199	0.801845	0.0284766	0.743664	0.832654	0.0245582	0.779387	0.873971	-0.0553611	0.517186	0.813413	-0.0634116	0.465767	0.736213	-0.0584791	0.503905	0.785184	-0.0351367	0.681115	0.927073	-0.0397882	0.646367	0.926685	-0.0334229	0.701587	0.891476
Fruit, soup & cream	0.0286583	0.751779	0.89332	0.0294121	0.746119	0.891703	0.0196542	0.825388	0.919182	0.024884	0.783601	0.983134	0.0256354	0.777815	0.929584	0.0224162	0.805286	0.905085	0.188936	0.0360648	0.160652	0.186396	0.0404161	0.180035	0.184992	0.0425205	0.18941	0.0361929	0.689538	0.872748	0.0490069	0.591772	0.828481	0.0512789	0.575549	0.805769	0.107518	0.234561	0.680445	0.121329	0.182124	0.811279	0.124181	0.172731	0.76944
Fruit, total	0.0648842	0.304318	0.793619	0.0669174	0.291308	0.751267	0.0105977	0.871419	0.927778	-0.0854602	0.175625	0.798065	-0.0856577	0.176369	0.768534	-0.11592	0.0816106	0.434465	0.199452	0.00140959	0.0172675	0.204433	0.00119047	0.0145833	0.215591	0.00119267	0.0146102	0.154085	0.0140754	0.229899	0.146015	0.0213806	0.297206	0.175938	0.00836201	0.13658	0.250167	5.3427e-05	0.000872641	0.242897	0.000100406	0.00163997	0.286314	1.20447e-05	0.00019673
Jam	0.0423737	0.495339	0.870264	0.0469566	0.453906	0.836804	0.00681349	0.913958	0.932998	0.0255233	0.68141	0.983134	0.0304734	0.627111	0.903778	0.0179128	0.780776	0.905085	0.233791	0.000127623	0.00312676	0.230459	0.000202602	0.00384287	0.235085	0.000226121	0.00369332	0.0779541	0.209042	0.69538	0.0670925	0.287192	0.736213	0.0801583	0.215521	0.709947	0.11874	0.055019	0.416153	0.104679	0.0950935	0.582448	0.121787	0.058286	0.445659
Juice	0.00548494	0.943719	0.946991	0.0106564	0.890961	0.938149	0.000649994	0.993198	0.993198	-0.00431413	0.955719	0.98678	0.000549243	0.994363	0.996783	-0.00278028	0.971504	0.971504	0.0555771	0.474125	0.663775	0.0596163	0.445567	0.642141	0.0580097	0.459302	0.661935	0.0908839	0.241254	0.69538	0.0852412	0.275035	0.736213	0.0876652	0.262781	0.709947	0.141205	0.0679434	0.416153	0.137262	0.0771578	0.557067	0.14028	0.0713778	0.445659
Orange	0.00368458	0.946991	0.946991	-0.00702541	0.899857	0.938149	-0.0509268	0.367008	0.919182	-0.106333	0.0538444	0.772328	-0.11918	0.0317276	0.518217	-0.141623	0.0133183	0.217532	0.0702408	0.205784	0.387824	0.0746069	0.184983	0.40581	0.0721784	0.215924	0.441078	0.0968049	0.0794586	0.648912	0.089755	0.10887	0.736213	0.105564	0.0681	0.55615	0.18522	0.00069181	0.00847467	0.177731	0.00129439	0.0158563	0.201591	0.000401363	0.00491669
Beans	-0.034841	0.579933	0.89332	-0.0341051	0.58834	0.847902	-0.0419512	0.497159	0.919182	0.00775672	0.901968	0.983134	0.0093886	0.881604	0.967293	0.00681995	0.913941	0.965146	0.00992118	0.874882	0.893108	0.00433222	0.945579	0.965279	0.00302759	0.962063	0.962063	-0.0149882	0.811863	0.884028	-0.0229311	0.717652	0.838085	-0.0212212	0.738525	0.856159	-0.0169835	0.787378	0.957185	-0.0276458	0.661918	0.926685	-0.0255623	0.686557	0.891476
Broccoli	-0.0811138	0.331245	0.793619	-0.0709702	0.397504	0.836804	-0.10475	0.205898	0.919182	0.0617393	0.459817	0.866579	0.0743425	0.375435	0.768534	0.0648373	0.443682	0.86321	0.0319022	0.702669	0.801845	0.0302862	0.719909	0.832654	0.0252443	0.767467	0.873971	-0.0486137	0.560669	0.813413	-0.062064	0.462224	0.736213	-0.0558308	0.512773	0.785184	0.0608358	0.46642	0.844313	0.0488175	0.562031	0.868724	0.0585896	0.490619	0.841784
Carrot	0.0653147	0.413789	0.832089	0.0860595	0.28448	0.751267	0.0768656	0.329775	0.919182	0.0249051	0.755505	0.983134	0.0453504	0.573181	0.851087	0.0423233	0.599428	0.886913	0.0878167	0.271522	0.465056	0.0774761	0.338371	0.534845	0.0760057	0.349001	0.551646	0.0829739	0.298915	0.740174	0.0754802	0.351015	0.736213	0.0776995	0.338131	0.713081	0.0696908	0.383151	0.844313	0.0599142	0.457987	0.868724	0.0625667	0.439114	0.827561
Green peas	-0.0236325	0.75739	0.89332	-0.0256319	0.738199	0.891703	-0.0221985	0.767714	0.919182	-0.0828493	0.278148	0.798065	-0.0850028	0.266977	0.768534	-0.0838807	0.273507	0.71701	0.0336104	0.660398	0.801845	0.0298733	0.698613	0.832654	0.0304645	0.693572	0.849626	0.107109	0.160466	0.69538	0.0966168	0.209631	0.736213	0.0958661	0.213971	0.709947	0.0853513	0.263846	0.680445	0.0712792	0.353707	0.825316	0.0703536	0.360539	0.780049
Lettuce	0.0284186	0.69746	0.89332	0.0486919	0.516042	0.836804	0.0371927	0.613254	0.919182	0.0605498	0.407176	0.798065	0.0841018	0.261449	0.768534	0.0804758	0.283415	0.71701	0.0851712	0.243532	0.441965	0.0702223	0.351692	0.538529	0.068414	0.365929	0.560329	0.0689832	0.344877	0.759639	0.0529149	0.482983	0.739568	0.0556839	0.46168	0.780079	0.108074	0.138243	0.677389	0.0879499	0.241678	0.825316	0.0913899	0.224809	0.780049
Onion	-0.0261444	0.729549	0.89332	-0.0115855	0.878712	0.938149	-0.022798	0.759534	0.919182	-0.0296147	0.69533	0.983134	-0.0146189	0.847308	0.965537	-0.0183708	0.809072	0.905085	0.119308	0.115316	0.329146	0.111501	0.144921	0.358844	0.109807	0.152568	0.373791	0.175652	0.0193305	0.236798	0.170948	0.0242617	0.297206	0.173903	0.0222565	0.272642	0.140121	0.0627373	0.416153	0.132983	0.0795811	0.557067	0.136389	0.0727607	0.445659
Salad	0.0211803	0.785374	0.894961	0.0253637	0.744453	0.891703	-0.0173181	0.823426	0.919182	0.0409172	0.598731	0.983134	0.0458805	0.555324	0.85034	0.03305	0.676494	0.886913	0.0220861	0.786708	0.836777	0.0145334	0.859351	0.895919	0.00662902	0.937029	0.962063	-0.00864802	0.911472	0.93411	-0.0102364	0.89599	0.916658	-0.000796713	0.992036	0.992036	0.0100802	0.896887	0.986984	0.00565578	0.94225	0.996196	0.0178063	0.822856	0.891476
Spinach	-0.0247067	0.765198	0.89332	-0.0329302	0.69051	0.890394	-0.0678932	0.406487	0.919182	0.0707682	0.391893	0.798065	0.0636278	0.441449	0.831962	0.0535066	0.521749	0.868687	0.189412	0.0211709	0.115264	0.190167	0.0214154	0.131169	0.188096	0.0245934	0.149547	-0.0257854	0.755266	0.872748	-0.0339173	0.683581	0.838085	-0.0268781	0.749509	0.856159	-0.0463429	0.575227	0.880816	-0.0573642	0.489146	0.868724	-0.0491103	0.558128	0.841784
Tomato	0.0332088	0.656738	0.89332	0.0458244	0.543455	0.836804	0.0256589	0.729659	0.919182	0.0125315	0.866845	0.983134	0.0256446	0.733932	0.92212	0.0190377	0.801683	0.905085	0.0684127	0.359808	0.556406	0.053337	0.48214	0.66457	0.0502636	0.510494	0.714692	0.0910238	0.222388	0.69538	0.0849654	0.262299	0.736213	0.0903348	0.235998	0.709947	0.094326	0.205995	0.680445	0.0833764	0.269938	0.825316	0.0897414	0.237448	0.780049
Vegetable mix	-0.112646	0.104377	0.627484	-0.112044	0.105987	0.751267	-0.120155	0.076896	0.919182	0.0300108	0.666272	0.983134	0.0319715	0.645679	0.903951	0.0293844	0.67292	0.886913	-0.0609588	0.380675	0.565244	-0.0683539	0.328063	0.534845	-0.0698192	0.31913	0.532114	-0.0518336	0.45613	0.813413	-0.0557212	0.425531	0.736213	-0.0540214	0.44087	0.778485	0.00397307	0.954481	0.995045	-0.00227614	0.973978	0.996196	-0.000104247	0.99881	0.99881
Vegetables	-0.0345823	0.671627	0.89332	-0.0190765	0.817916	0.938149	-0.0532846	0.515487	0.919182	0.0356072	0.662484	0.983134	0.0550405	0.506318	0.846587	0.0448696	0.591695	0.886913	0.104045	0.203003	0.387824	0.0902795	0.279474	0.48908	0.0861813	0.307726	0.532114	0.0840839	0.302112	0.740174	0.0698578	0.401677	0.736213	0.0788266	0.349264	0.713081	0.0981351	0.228215	0.680445	0.0787487	0.342921	0.825316	0.0895509	0.285757	0.780049
Root vegetables	0.0774959	0.363235	0.809023	0.100267	0.242847	0.751267	0.0812444	0.335927	0.919182	0.0383775	0.652786	0.983134	0.0609346	0.478374	0.837154	0.0547862	0.525274	0.868687	0.118388	0.164266	0.349959	0.10634	0.218321	0.411451	0.103639	0.232653	0.441078	0.0769838	0.366421	0.759639	0.0682129	0.430186	0.736213	0.0730507	0.40033	0.77554	0.0527686	0.536084	0.847359	0.0406539	0.637429	0.926685	0.0462862	0.593021	0.841784
Avocado	-0.0400785	0.551546	0.89332	-0.0568039	0.40583	0.836804	-0.0930488	0.170133	0.919182	-0.0273447	0.684626	0.983134	-0.0441582	0.518318	0.846587	-0.0569417	0.411609	0.86321	0.0670575	0.319359	0.52162	0.0867221	0.207717	0.407125	0.0833254	0.234041	0.441078	-0.050447	0.45344	0.813413	-0.0594193	0.387453	0.736213	-0.0533912	0.444848	0.778485	-0.0634721	0.345341	0.805795	-0.0709133	0.300705	0.825316	-0.0635267	0.361468	0.780049
Cheese, total	0.135985	0.023379	0.627484	0.120858	0.0467983	0.618808	0.033011	0.645619	0.919182	-0.0382995	0.525696	0.954041	-0.0583411	0.339173	0.768534	-0.130645	0.0734398	0.434465	0.0844501	0.160925	0.349959	0.0857032	0.16229	0.378677	0.0990888	0.178778	0.403665	-0.0144057	0.811431	0.884028	-0.0176021	0.774652	0.84351	0.00636052	0.931362	0.970994	0.0407337	0.499696	0.844313	0.035052	0.56733	0.868724	0.0889807	0.225686	0.780049
Cow's milk	0.0716659	0.340122	0.793619	0.0490483	0.518571	0.836804	-0.013316	0.863657	0.927778	0.00124634	0.98678	0.98678	-0.0233147	0.759061	0.929584	-0.0473444	0.549578	0.868687	-0.0350672	0.641358	0.801845	-0.0271835	0.72244	0.832654	-0.0408257	0.608947	0.768873	-0.089917	0.231041	0.69538	-0.0989742	0.194691	0.736213	-0.0923049	0.24626	0.709947	0.0324917	0.665686	0.927073	0.0250066	0.742962	0.940648	0.0453169	0.568361	0.841784
Dairy products	0.0970639	0.120688	0.627484	0.080552	0.202275	0.751267	-0.0327692	0.661719	0.919182	0.0122325	0.845416	0.983134	-0.00617298	0.922328	0.98248	-0.0589004	0.440783	0.86321	0.0156835	0.802623	0.836777	0.0204882	0.74769	0.832654	0.00412765	0.957291	0.962063	-0.0738112	0.23858	0.69538	-0.0818917	0.19761	0.736213	-0.085616	0.265657	0.709947	0.0119592	0.848828	0.967269	0.00347403	0.95638	0.996196	0.0462383	0.546799	0.841784
Probiotic drinks	0.0795769	0.28726	0.793619	0.0819349	0.274345	0.751267	0.0609769	0.409046	0.919182	-0.0112969	0.880094	0.983134	-0.010542	0.88833	0.967293	-0.0178761	0.812729	0.905085	0.0385741	0.606518	0.782089	0.0418856	0.579192	0.746852	0.0385818	0.61196	0.768873	-0.104358	0.162401	0.69538	-0.0938091	0.213345	0.736213	-0.0898386	0.236473	0.709947	-0.100664	0.177867	0.680445	-0.0871984	0.246117	0.825316	-0.0820941	0.2778	0.780049
Yoghurt	0.0945051	0.128058	0.627484	0.0863352	0.16419	0.751267	-0.0191679	0.793156	0.919182	0.0613797	0.323813	0.798065	0.0531996	0.392109	0.768534	0.0288913	0.698583	0.886913	0.0216337	0.728632	0.801845	0.0227485	0.716617	0.832654	0.0080567	0.91493	0.962063	-0.0817927	0.188143	0.69538	-0.0818696	0.189968	0.736213	-0.0854678	0.254813	0.709947	-0.0386303	0.534938	0.847359	-0.0397615	0.523916	0.868724	-0.0178946	0.811213	0.891476
Fatty fish	0.139982	0.0541271	0.627484	0.165367	0.0236468	0.618808	0.115992	0.120288	0.919182	-0.121661	0.0945708	0.772328	-0.102109	0.164148	0.768534	-0.13096	0.0855017	0.434465	0.188332	0.0093538	0.0654766	0.183722	0.0124591	0.0872134	0.187519	0.0142925	0.100047	0.0533	0.465246	0.813413	0.0571404	0.439868	0.736213	0.0757296	0.324943	0.713081	0.0257394	0.724498	0.957185	0.0303026	0.681363	0.927411	0.0498309	0.516007	0.841784
Lean fish	0.0128553	0.865229	0.927485	0.0111876	0.882324	0.938149	-0.0455044	0.551282	0.919182	-0.198629	0.00813422	0.29006	-0.200592	0.00737704	0.361475	-0.232565	0.00254119	0.121105	0.145431	0.0537878	0.219634	0.141124	0.0623968	0.235188	0.140341	0.0730932	0.270117	0.0675407	0.372068	0.759639	0.0682817	0.368744	0.736213	0.0855905	0.275286	0.709947	0.00158558	0.983299	0.995045	0.000361482	0.996196	0.996196	0.0161191	0.836896	0.891476
Salmon	0.118492	0.0748293	0.627484	0.141489	0.0344865	0.618808	0.0952697	0.163586	0.919182	-0.0773206	0.246163	0.798065	-0.0591645	0.378993	0.768534	-0.0830505	0.234481	0.71701	0.123359	0.0637284	0.240207	0.121379	0.0721517	0.252531	0.121236	0.084681	0.273935	0.00390122	0.953421	0.953421	0.00868677	0.897951	0.916658	0.0223425	0.751323	0.856159	-0.00785188	0.906413	0.986984	-0.000739982	0.991258	0.996196	0.0149847	0.831118	0.891476
Seafood, total	0.126929	0.0913262	0.627484	0.139925	0.0631437	0.618808	0.0816261	0.292579	0.919182	-0.188348	0.0118392	0.29006	-0.179061	0.0170847	0.418576	-0.220504	0.00494308	0.121105	0.205624	0.00594566	0.0485562	0.198943	0.00839184	0.0685334	0.206018	0.00932985	0.0761938	0.0505048	0.503038	0.813413	0.0564613	0.457897	0.736213	0.0781864	0.327054	0.713081	-0.000468597	0.995045	0.995045	0.00444733	0.95327	0.996196	0.0246142	0.75712	0.891476
Shellfish	0.100482	0.169865	0.693617	0.0963186	0.191539	0.751267	0.083206	0.250738	0.919182	-0.0655268	0.371396	0.798065	-0.073069	0.322277	0.768534	-0.077838	0.292657	0.71701	0.0612181	0.403896	0.582085	0.0576725	0.437779	0.642141	0.0555728	0.456483	0.661935	-0.0457306	0.532967	0.813413	-0.0357565	0.630576	0.838085	-0.0328619	0.659638	0.856159	-0.0568406	0.438239	0.844313	-0.0485612	0.512312	0.868724	-0.0450549	0.544458	0.841784
Tuna	0.0712545	0.392367	0.832089	0.0794718	0.340444	0.794369	0.0620545	0.44889	0.919182	-0.13171	0.113029	0.7912	-0.124687	0.134063	0.768534	-0.131288	0.11559	0.514899	0.19333	0.019588	0.115264	0.183559	0.0279171	0.151993	0.181499	0.0305198	0.149547	0.139042	0.0942128	0.659489	0.135131	0.106393	0.736213	0.139875	0.0959868	0.671907	0.0935744	0.260995	0.680445	0.0859804	0.303829	0.825316	0.0913352	0.276386	0.780049
Bacon	0.108451	0.249228	0.793619	0.0957094	0.314465	0.770438	0.0655917	0.484793	0.919182	0.0344298	0.714945	0.983134	0.0191012	0.841102	0.965537	0.00893684	0.925752	0.965146	-0.141111	0.133397	0.329146	-0.138976	0.146002	0.358844	-0.146089	0.129527	0.336612	-0.196081	0.0364766	0.357471	-0.181198	0.0575355	0.563848	-0.176445	0.0665936	0.55615	-0.254735	0.00636925	0.0624187	-0.239435	0.0115256	0.11295	-0.233883	0.0143379	0.140511
Beef	0.0405031	0.497294	0.870264	0.0344997	0.563562	0.836804	0.02557	0.662704	0.919182	0.0057755	0.922942	0.983134	-0.000874394	0.988326	0.996783	-0.00387367	0.948398	0.968156	-0.0382391	0.521804	0.710234	-0.0336138	0.576032	0.746852	-0.0352385	0.559035	0.740343	-0.00636936	0.915047	0.93411	0.000264018	0.996497	0.996497	0.00229468	0.969646	0.989847	-0.0671659	0.259842	0.680445	-0.0595469	0.319958	0.825316	-0.0572347	0.340288	0.780049
Game meat	0.0709613	0.309325	0.793619	0.0447243	0.528411	0.836804	0.0441686	0.525176	0.919182	0.00203382	0.976786	0.98678	-0.0266007	0.707794	0.912682	-0.0267855	0.705911	0.886913	-0.0251356	0.719281	0.801845	-0.0201782	0.777595	0.846373	-0.0202517	0.777248	0.873971	-0.0394147	0.57265	0.813413	-0.0413325	0.562594	0.827192	-0.0412077	0.564379	0.805769	-0.0193414	0.781972	0.957185	-0.023474	0.741626	0.940648	-0.0233218	0.743489	0.891476
Hamburger	-0.0435122	0.563906	0.89332	-0.0436722	0.562313	0.836804	-0.0745607	0.316736	0.919182	-0.0649815	0.388558	0.798065	-0.0656438	0.383551	0.768534	-0.0768513	0.312022	0.728052	-0.161528	0.0314121	0.15392	-0.159433	0.0347348	0.170201	-0.167651	0.0280705	0.149547	-0.0313777	0.677383	0.872748	-0.0229064	0.7627	0.84351	-0.0165638	0.828995	0.902684	0.000596005	0.993696	0.995045	0.0113631	0.880598	0.996196	0.0198173	0.79538	0.891476
Lamb	-0.148014	0.1665	0.693617	-0.137018	0.203991	0.751267	-0.128977	0.222593	0.919182	0.0289728	0.787033	0.983134	0.0438977	0.684621	0.912682	0.0466286	0.666309	0.886913	0.0361111	0.736388	0.801845	0.0283324	0.794554	0.846373	0.0297826	0.784791	0.873971	0.0701149	0.51304	0.813413	0.0911796	0.401419	0.736213	0.089411	0.411511	0.77554	-0.0466133	0.663761	0.927073	-0.0260212	0.810358	0.992689	-0.0282676	0.794603	0.891476
Meat, sandwich	0.0390298	0.663708	0.89332	0.038851	0.665915	0.889764	0.0284715	0.746987	0.919182	0.159635	0.0742015	0.772328	0.160678	0.0730038	0.768534	0.157466	0.0792654	0.434465	0.0818996	0.363367	0.556406	0.0913338	0.315036	0.532302	0.0895936	0.325784	0.532114	-0.0267326	0.765881	0.872748	-0.0371586	0.681509	0.838085	-0.0348688	0.700829	0.856159	0.020378	0.820444	0.957185	0.0115291	0.898398	0.996196	0.014409	0.873434	0.910602
Minced meat	-0.084827	0.196535	0.740787	-0.0895787	0.172758	0.751267	-0.110764	0.086618	0.919182	-0.0994039	0.129858	0.795381	-0.104479	0.111486	0.768534	-0.11234	0.0886664	0.434465	-0.00709432	0.914319	0.914319	-0.0016764	0.979845	0.979845	-0.00513033	0.938829	0.962063	0.0273077	0.678183	0.872748	0.0224573	0.734676	0.838085	0.0272489	0.683002	0.856159	-0.0166234	0.800609	0.957185	-0.0211672	0.748679	0.940648	-0.0158657	0.811436	0.891476
Pork	0.121463	0.115054	0.627484	0.110541	0.153013	0.751267	0.107584	0.155859	0.919182	-0.0168612	0.827381	0.983134	-0.029745	0.701325	0.912682	-0.0307388	0.691927	0.886913	-0.2132	0.00534877	0.0485562	-0.208194	0.00706575	0.0685334	-0.208742	0.00703311	0.0689245	-0.0801288	0.299418	0.740174	-0.0884234	0.256422	0.736213	-0.0877692	0.260748	0.709947	-0.0598318	0.438725	0.844313	-0.0682691	0.379835	0.845996	-0.0674653	0.385994	0.780049
Poultry	-0.00925024	0.889628	0.927485	-0.00472334	0.943586	0.959217	-0.0438839	0.510134	0.919182	-0.114024	0.0859421	0.772328	-0.111168	0.0946025	0.768534	-0.128443	0.0578887	0.434465	0.0410685	0.538245	0.712811	0.0465776	0.488255	0.66457	0.0417157	0.543345	0.739553	0.0228419	0.731805	0.872748	0.0293779	0.661727	0.838085	0.0392909	0.566434	0.805769	-0.01601	0.810176	0.957185	-0.00629411	0.925114	0.996196	0.00414277	0.95165	0.971476
Red meat	0.0138682	0.830153	0.924488	-0.00332412	0.959217	0.959217	-0.0225423	0.724718	0.919182	-0.0656877	0.30899	0.798065	-0.0845555	0.19235	0.768534	-0.0917925	0.15903	0.607058	-0.0908251	0.159321	0.349959	-0.0837651	0.19947	0.407125	-0.0878847	0.181237	0.403665	-0.0235864	0.715213	0.872748	-0.0220956	0.735462	0.838085	-0.0180056	0.784475	0.87362	-0.0450349	0.485816	0.844313	-0.0436572	0.502956	0.868724	-0.0388462	0.553624	0.841784
Sausage	0.0543999	0.441517	0.832089	0.0470845	0.505369	0.836804	0.0276657	0.691066	0.919182	0.00688648	0.922446	0.983134	-0.000285191	0.996783	0.996783	-0.00688268	0.922855	0.965146	-0.11712	0.0969781	0.296995	-0.121749	0.0862863	0.264252	-0.126231	0.0771764	0.270117	-0.0137207	0.846196	0.901382	-0.0176639	0.803969	0.856402	-0.0133606	0.851987	0.907552	-0.03523	0.618344	0.918147	-0.0423257	0.550671	0.868724	-0.0372763	0.601274	0.841784
Processed meat	0.10048	0.227508	0.793619	0.0883887	0.288254	0.751267	0.0578962	0.481894	0.919182	0.0720761	0.387118	0.798065	0.0599434	0.47178	0.837154	0.0503416	0.549206	0.868687	-0.124533	0.134345	0.329146	-0.123159	0.14081	0.358844	-0.13076	0.121681	0.336612	-0.0989119	0.234874	0.69538	-0.0978269	0.242605	0.736213	-0.0923078	0.275152	0.709947	-0.124382	0.134811	0.677389	-0.124712	0.134713	0.660096	-0.118084	0.160806	0.76944
Offal	-0.0121985	0.886092	0.927485	-0.0163017	0.849354	0.938149	-0.0439832	0.603031	0.919182	0.106971	0.208114	0.798065	0.10689	0.212057	0.768534	0.0990459	0.2506	0.71701	-0.145744	0.0862557	0.291608	-0.165746	0.054263	0.221574	-0.172372	0.0469618	0.191761	-0.0277652	0.744355	0.872748	-0.0335803	0.697334	0.838085	-0.0278004	0.749313	0.856159	-0.11415	0.179068	0.680445	-0.128742	0.1337	0.660096	-0.122758	0.155723	0.76944
Total meat	0.0521036	0.44027	0.832089	0.0307373	0.651964	0.889764	0.00930083	0.889909	0.927778	-0.0171488	0.799632	0.983134	-0.0402181	0.555025	0.85034	-0.0479432	0.484276	0.868687	-0.103461	0.124865	0.329146	-0.0993659	0.146467	0.358844	-0.104263	0.130523	0.336612	-0.051335	0.447054	0.813413	-0.0514586	0.452763	0.736213	-0.0471703	0.494601	0.785184	-0.0706646	0.294941	0.722605	-0.0726982	0.287029	0.825316	-0.0675944	0.325685	0.780049
*Model 1 = Crude
*Model 2 = Parity, Age, Education
*Model 3 = Parity, Age, Education, Energy intake
All dietary variables and metabolites were standardized (mean = 0 and sd = 1)

## Sheet: Spearman Figure 4
	Delivery	Mother
		Acetylcarnitine			Indole-3-lactic acid			Lutein			Pipecolic acid			Proline betaine
		rho	p-value	p-value (FDR)	rho	p-value	p-value (FDR)	rho	p-value	p-value (FDR)	rho	p-value	p-value (FDR)	rho	p-value	p-value (FDR)
Child	Acetylcarnitine	0.513412	0	0	0.0899559	0.0874343	0.126463	-0.0221888	0.672508	0.730987	0.0885799	0.0910534	0.126463	-0.0913628	0.0813119	0.126463
	Indole-3-lactic acid	0.116038	0.0275367	0.0625834	0.356673	4.84464e-12	2.42232e-11	-0.00200767	0.969664	0.969664	-0.0795718	0.13125	0.164063	0.00392071	0.940795	0.969664
	Lutein	-0.0267549	0.610249	0.693465	0.0386945	0.462802	0.550955	0.655253	0	0	0.139803	0.00751605	0.0187901	0.080492	0.124742	0.164063
	Pipecolic acid	0.0895472	0.0875662	0.126463	0.0984456	0.0613506	0.117982	0.182509	0.000467035	0.00166798	0.69011	0	0	0.20887	6.00741e-05	0.000250309
	Proline betaine	-0.153237	0.00336609	0.00935026	0.106132	0.0436271	0.0908898	0.0906291	0.0837943	0.126463	0.176258	0.000731076	0.00228461	0.806959	0	0
	4 months	Mother
		Acetylcarnitine			Choline			CMPF			Pipecolic acid			Proline betaine
		rho	p-value	p-value (FDR)	rho	p-value	p-value (FDR)	rho	p-value	p-value (FDR)	rho	p-value	p-value (FDR)	rho	p-value	p-value (FDR)
Child	Acetylcarnitine	0.203397	0.00867769	0.0271178	0.085594	0.272563	0.486719	0.0708345	0.364098	0.505691	0.173367	0.0256117	0.0711436	0.0100203	0.897948	0.936963
	Choline	-0.0086141	0.912209	0.936963	0.134088	0.0850118	0.163484	0.0710076	0.362924	0.505691	0.167168	0.0314484	0.0714737	0.0806619	0.301231	0.502052
	CMPF	-0.072738	0.352799	0.505691	0.264499	0.000621631	0.00300283	0.667505	0	0	-0.0450378	0.565317	0.743838	0.169551	0.029578	0.0714737
	Pipecolic acid	-0.0124155	0.873735	0.936963	0.350523	4.23662e-06	3.53051e-05	0.00617954	0.936963	0.936963	-0.253697	0.00100697	0.00359633	0.0241423	0.757277	0.90152
	Proline betaine	-0.0396705	0.611489	0.764361	0.44082	4.07205e-09	5.09006e-08	0.161483	0.0377614	0.0786696	-0.317329	3.40866e-05	0.000213041	0.260683	0.00072068	0.00300283
